# Supplementary material for: Interactome and F-Actin Interaction Analysis of Dictyostelium discoideum Coronin A
Source: Int J Mol Sci. 2020 Feb 21;21(4):1469. doi: 10.3390/ijms21041469 (PMC7073074; doi:10.3390/ijms21041469)
Supplement: Supplementary file 1 [file ijms-21-01469-s001.zip]

Archive with 9 entries (6 files):
- Suppl data/
- Suppl data/Table S2_Log2ratios_FLAG-CorA.pdf
- __MACOSX/
- __MACOSX/Suppl data/
- __MACOSX/Suppl data/._Table S2_Log2ratios_FLAG-CorA.pdf
- Suppl data/Table S1_Summary Sheet for all time points plus the combined.xlsx
- __MACOSX/Suppl data/._Table S1_Summary Sheet for all time points plus the combined.xlsx
- Suppl data/Figure S1_phagocytosis controls.pdf
- __MACOSX/Suppl data/._Figure S1_phagocytosis controls.pdf
