# Supplementary material for: Interactome and F-Actin Interaction Analysis of Dictyostelium discoideum Coronin A
Source: Int J Mol Sci. 2020 Feb 21;21(4):1469. doi: 10.3390/ijms21041469 (PMC7073074; doi:10.3390/ijms21041469)
Supplement: Supplementary file 1 [file ijms-21-01469-s001.zip › Suppl data/Table S1_Summary Sheet for all time points plus the combined.xlsx]

## Sheet: InterAct Combined
proteinName	ac	geneName	proteinDescription	idScore	idQValue	nbPeptides	allAccessions	001_IP-AP_A19	002_IP-AP_A19	003_IP-AP_A19	010_IP-AP_A19	011_IP-AP_A19	012_IP-AP_A19	019_IP-AP_A19	020_IP-AP_A19	021_IP-AP_A19	004_IP-AP_A19	005_IP-AP_A19	006_IP-AP_A19	013_IP-AP_A19	014_IP-AP_A19	015_IP-AP_A19	022_IP-AP_A19	023_IP-AP_A19	024_IP-AP_A19	007_IP-AP_A19	008_IP-AP_A19	009_IP-AP_A19	016_IP-AP_A19	017_IP-AP_A19	018_IP-AP_A19	025_IP-AP_A19	026_IP-AP_A19	027_IP-AP_A19	medianInt_Condition1	medianInt_Condition2	medianInt_Condition3	cv_Condition1	cv_Condition2	cv_Condition3	log2ratio_Condition2	log2ratio_Condition3	fracNAFeatures.Condition1	fracNAFeatures.Condition2	fracNAFeatures.Condition3	pValue_Condition2	pValue_Condition3	qValue_Condition2	qValue_Condition3
Biognosys|iRT	NA	NA	Kit Fusion	782.85	0	11	Biognosys|iRT	2.68539e+06	1.93777e+06	1.54957e+06	6.3814e+06	746218	744619	4.69011e+06	640718	544856	1.46002e+06	1.37267e+06	1.35457e+06	940262	987377	740377	1.25716e+06	1.62776e+06	679250	3.35969e+06	3.55478e+06	2.30417e+06	990689	2.4557e+06	759691	330928	340834	805253	1.54957e+06	1.25716e+06	990689	NA	0.744862	0.797727	-0.194031	0.323197	0.0208333	0.0347222	0.0138889	0.240173	0.499375	0.331896	0.633511
sp|C7G046|Y6969_DICDI	C7G046	DDB_G0286969	von Willebrand factor A domain-containing protein DDB_G0286969 OS=Dictyostelium discoideum GN=DDB_G0286969 PE=4 SV=1	177.55	0	5	sp|C7G046|Y6969_DICDI	5037.49	5104.85	4387.17	7075.92	3624.97	2751.16	5403.98	2443.13	2919.81	4521.42	5287.03	5126.38	3570.32	4216.52	3579.34	4102.56	3836.64	3692.21	3765.89	4462.28	4421.52	3236.8	3092.96	2451.46	7715.28	7094.56	7652.97	4387.17	4102.56	4421.52	NA	0.295782	0.660425	0.218082	-0.166397	0.111111	0.177778	0.0444444	0.827761	0.596786	0.87619	0.709627
sp|O00780|VATE_DICDI	O00780	vatE	V-type proton ATPase subunit E OS=Dictyostelium discoideum GN=vatE PE=1 SV=1	1049.46	0	20	sp|O00780|VATE_DICDI	282477	258560	215549	301320	159660	146396	393520	219359	229260	205989	208864	200178	181775	194837	185975	293175	320110	297708	300277	299393	256148	195806	243300	195521	157558	178615	239292	229260	205989	239292	NA	0.305906	0.340883	-0.106726	0.0881626	0.0355556	0.0133333	0.00444444	0.73621	0.741862	0.800909	0.817806
sp|O00897|CALML_DICDI	O00897	calB	Calmodulin-like protein OS=Dictyostelium discoideum GN=calB PE=2 SV=1	470.44	0	11	sp|O00897|CALML_DICDI	109384	96966.4	88964.1	106900	61801.7	65933.5	91607.7	50780.2	51663.5	41297	39329.6	36190.1	30510.5	33538.2	29025.7	19350.8	19863.2	18284.1	104056	101473	83346.7	58624.6	61754.9	48383.6	16892.1	18748.9	21992.2	88964.1	30510.5	58624.6	NA	0.246025	0.460031	-1.35417	-0.446493	0	0.020202	0	6.17292e-07	0.0199621	8.06595e-05	0.0850559
sp|O00899|GAPA_DICDI	O00899	gapA	Ras GTPase-activating-like protein gapA OS=Dictyostelium discoideum GN=gapA PE=1 SV=1	153.3	0	3	sp|O00899|GAPA_DICDI	3593.98	3604.62	2815.19	5524.33	2358.56	2612.42	6858.17	3047.13	3218.72	2237.5	2060.99	2171.89	2721.08	2325.41	2864.02	3168.09	4160.53	4318.67	2979.54	2805.68	2520.79	3344.56	4157.73	3134.99	2232.41	2581.05	3528.63	3218.72	2721.08	2979.54	NA	0.41269	0.436034	-0.374282	-0.239495	0	0.037037	0	0.109283	0.297572	0.17533	0.444093
sp|O00909|ARF1_DICDI	O00909	arfA	ADP-ribosylation factor 1 OS=Dictyostelium discoideum GN=arfA PE=1 SV=3	106.98	0	3	sp|O00909|ARF1_DICDI	518.618	1313.92	2081.32	2711.53	3079	3255.65	1306.41	4154.15	3762.99	2987.78	3893.03	4253.84	3905.63	3499.62	4251.81	4741.79	4230.09	5372.19	1318.12	1332.05	2078.64	2749.39	3455.13	4369.32	5043.02	4775.14	1996.72	2711.53	4230.09	2749.39	NA	0.682035	0.68788	0.526449	0.166281	0.037037	0.037037	0.111111	0.00397848	0.199001	0.0154412	0.338187
sp|O15706|VACA_DICDI	O15706	vacA	Vacuolin-A OS=Dictyostelium discoideum GN=vacA PE=1 SV=1	1040.03	0	22	sp|O15706|VACA_DICDI	90419	81938.6	72447.6	121900	71173.3	75813.6	143176	89996.8	85777.2	113125	109616	108452	161095	153324	152288	242612	244118	223525	45750	46097.9	37663.1	56096.6	63687.4	53457.2	93878.6	84365.8	89499.7	85777.2	153324	56096.6	NA	0.302273	0.304062	0.760858	-0.608922	0.0384615	0	0.017094	0.000166857	0.00412815	0.00172126	0.0346765
sp|O15743|SPNA_DICDI	O15743	spnA	Protein spalten OS=Dictyostelium discoideum GN=spnA PE=1 SV=1	40.98	0.00447227	1	sp|O15743|SPNA_DICDI	79.1681	49.2567	46.1127	89.1315	262.011	150.926	34.8204	399.786	335.111	133.506	180.62	93.9377	204.154	164.417	193.063	350.933	145.94	392.711	87.5123	42.6314	53.9857	209.469	118.91	250.159	534.501	491.3	362.732	89.1315	180.62	209.469	NA	1.15535	1.68602	0.753911	0.227414	0.222222	0	0.111111	0.104101	0.187155	0.169325	0.327521
sp|O15757|PP1_DICDI	O15757	pppB	Serine/threonine-protein phosphatase PP1 OS=Dictyostelium discoideum GN=pppB PE=1 SV=1	303.59	0	6	sp|O15757|PP1_DICDI	2561.18	2505.82	2581.75	7317.02	4776.47	6170.48	8116.72	7697.5	7122.65	3139.21	5801.97	3602.4	4786.74	6509.37	4873.97	7943.19	6055.23	8175.4	2222.87	2393.96	4210.86	6022.4	4935.59	8276.64	28272.7	21824.7	20934.3	6170.48	5801.97	6022.4	NA	0.421842	0.585049	0.198876	0.423663	0.0793651	0.0793651	0.0793651	0.432525	0.0378751	0.524013	0.120166
sp|O15818|CLU_DICDI	O15818	clua	Clustered mitochondria protein homolog OS=Dictyostelium discoideum GN=clua PE=1 SV=2	103.94	0	3	sp|O15818|CLU_DICDI	2252.64	2461.27	2818.43	3117.74	4099.04	3302.57	2903.91	2618	2463.7	2406.34	2083.94	2654.31	2931.99	3670.89	3372.44	2657.27	2707.38	3445.56	1937.61	2294.82	2692.9	3491.01	3671.91	3412.34	3593	3068.31	4097.19	2818.43	2707.38	3412.34	NA	0.162155	0.22661	-0.0865534	0.0471739	0	0	0	0.959153	0.439795	0.972383	0.580471
sp|O15819|H33A_DICDI	O15819	H3a	Histone H3.3 type a OS=Dictyostelium discoideum GN=H3a PE=1 SV=1	179.95	0	3	sp|O15819|H33A_DICDI	20629.4	6704.1	6162.32	27918.8	9333.11	8542.94	20988.4	10399.9	16348.2	8841.85	7346.61	7799.32	5558.71	7386.39	8289.13	17893	11088.7	10711.3	11075.4	14350.6	12434.3	10605.7	9073.64	7697.35	15350.3	9514.67	10508.9	10399.9	8289.13	10605.7	NA	0.41787	0.611093	-0.230199	-0.150371	0	0.0277778	0.0277778	0.0966641	0.505271	0.161933	0.635272
sp|O21032|RM16_DICDI	O21032	mrpl16	60S ribosomal protein L16, mitochondrial OS=Dictyostelium discoideum GN=mrpl16 PE=3 SV=1	135.46	0	4	sp|O21032|RM16_DICDI	15031.9	13945.6	12029.7	18704.5	8512.43	9523.25	13156.5	6335.85	6135.22	7148.55	8140.62	7319.81	4899.27	6684.36	5355.72	4611.65	6887.91	5486.48	11874.7	13638.9	9988.85	9512.88	9534.6	7920.66	3501.15	3382.42	4531.34	12029.7	6684.36	9512.88	NA	0.419594	0.354548	-0.776604	-0.340138	0	0	0	0.00244458	0.0221859	0.0106082	0.0894168
sp|O21033|RM14_DICDI	O21033	mrpl14	60S ribosomal protein L14, mitochondrial OS=Dictyostelium discoideum GN=mrpl14 PE=3 SV=1	256.58	0	6	sp|O21033|RM14_DICDI	26216.9	24236.4	20308.2	36115.7	17112	17564.4	35985.4	13927.4	12251.4	15347.8	14101.6	14655.1	11456.3	11350.9	12765.5	8577.51	11696.2	7520.7	16899	16964.3	14888.6	14119.1	15908.3	13398.7	10239.2	11456.4	13394.4	20308.2	11696.2	14119.1	NA	0.33093	0.353078	-0.704008	-0.447853	0	0.047619	0	0.000983142	0.0131766	0.0056125	0.0677811
sp|O21034|MP30_DICDI	O21034	DidioMp30	Uncharacterized mitochondrial protein 30 OS=Dictyostelium discoideum GN=DidioMp30 PE=4 SV=1	87.55	0.00242424	2	sp|O21034|MP30_DICDI	3243.83	3390.41	2537.14	2522.35	3221.93	2861.25	2065.58	2003.65	2170.05	2174.65	2500.77	1671.06	2549.19	2104.86	2384.61	1527.93	1099.09	809.893	2133.44	1822.39	2352.05	2635.87	1829.88	2672.04	1650.58	1460.53	1658.39	2537.14	2104.86	1829.88	NA	0.256158	0.222568	-0.576911	-0.387946	0.166667	0	0	0.0016811	0.013364	0.00827184	0.0683308
sp|O21035|RT14_DICDI	O21035	mrps14	Ribosomal protein S14, mitochondrial OS=Dictyostelium discoideum GN=mrps14 PE=3 SV=1	103.31	0	3	sp|O21035|RT14_DICDI	18334.5	17881.9	8801.85	11598.9	6427.74	7251.04	11212.2	4977.31	5070.35	3567.36	5516.77	2352.32	2243.23	2956.04	1884.53	986.262	2772.7	1386.6	9480.45	11510.3	8936.22	8480.61	9044.59	5222.04	864.568	766.48	2071.1	8801.85	2352.32	8480.61	NA	0.491406	0.65519	-1.90372	-0.635572	0	0	0	7.0554e-06	0.0211781	0.00026765	0.0876954
sp|O21036|RT08_DICDI	O21036	mrps8	Ribosomal protein S8, mitochondrial OS=Dictyostelium discoideum GN=mrps8 PE=3 SV=1	132.43	0	3	sp|O21036|RT08_DICDI	24907.4	23742.2	21064.7	16825.6	15211	17325.6	11086.4	8830.61	10344.9	18076.1	18801.2	18088.7	14960.8	17504	13515	15423.1	25993.2	14014.3	16423.9	19275.1	16636.3	12842.8	11772.4	11871.3	2969.27	3311.3	3575.62	16825.6	17504	11871.3	NA	0.575997	0.355482	-0.169464	-0.545423	0.0740741	0	0	0.545733	0.00211401	0.629816	0.0251118
sp|O21038|RT13_DICDI	O21038	mrps13	Ribosomal protein S13, mitochondrial OS=Dictyostelium discoideum GN=mrps13 PE=3 SV=1	112.65	0	4	sp|O21038|RT13_DICDI	25043.8	25262.7	19934.9	35139.6	14574.4	16913.8	22025	11603.2	12076.8	13926.7	14558.1	13067.2	10339.8	10169.6	9614.09	7570.03	8148.03	6278.95	19564.3	17948.7	16492	13946.2	13830.6	10605	2201.71	3538.18	4704.92	19934.9	10169.6	13830.6	NA	0.263766	0.496912	-0.81498	-0.673452	0	0	0	7.82e-05	0.00586208	0.00114435	0.0444762
sp|O21047|NU4M_DICDI	O21047	nad4	NADH-ubiquinone oxidoreductase chain 4 OS=Dictyostelium discoideum GN=nad4 PE=3 SV=1	81.46	0.00236128	2	sp|O21047|NU4M_DICDI	9414.82	8009.08	6423.61	13222	5384.97	4943.49	10341.3	3028.27	2808.43	5940.76	4100.45	4828.26	4149.47	4767.71	4268.52	3024.05	4596.54	3982.51	9380.89	9598.12	7570.78	5150.85	7235.22	5032.48	1663.64	1697.39	3905.24	6423.61	4268.52	5150.85	NA	0.54532	0.480558	-0.41188	0.0257391	0	0	0	0.0646219	0.259675	0.11686	0.401813
sp|O21049|COX3_DICDI	O21049	cox3	Cytochrome c oxidase subunit 3 OS=Dictyostelium discoideum GN=cox3 PE=3 SV=1	138.52	0	3	sp|O21049|COX3_DICDI	11068.1	13842.2	14820.5	15513.7	13250.9	12776	14887.8	12924.3	16970	12568.4	16580.2	18841.7	19714.9	11661	11721.2	20230.2	11671.5	15151	17073.5	18161.7	17598.6	19295.1	14452.5	25623.2	18576.1	13644.3	13525.6	13842.2	15151	17598.6	NA	0.177107	0.266749	0.183397	0.314689	0	0	0	0.328611	0.0567397	0.423735	0.153746
sp|O60952|LIME_DICDI	O60952	limE	LIM domain-containing protein E OS=Dictyostelium discoideum GN=limE PE=1 SV=1	342.7	0	5	sp|O60952|LIME_DICDI	71900	64290.8	59363	72723.4	42900.6	34369.4	89345	47417.8	41520.4	91198.1	78997.6	91739.5	60908.4	66359.3	75672	69067.9	65102.6	53704.8	61293.5	65079.8	54409.1	40112.6	54302.2	35610.9	94657.8	89516.4	77353.2	59363	69067.9	61293.5	NA	0.31444	0.386115	0.371233	0.0511927	0.15873	0.15873	0.126984	0.0386666	0.531164	0.0787254	0.657525
sp|P27133|COROA_DICDI	P27133	corA	Coronin-A OS=Dictyostelium discoideum GN=corA PE=1 SV=2	3749.16	0	44	sp|P27133|COROA_DICDI	489815	467250	463985	3.42291e+06	452866	431901	1.3994e+06	448667	372676	1.92757e+08	1.86945e+08	1.90974e+08	2.31172e+08	2.24541e+08	2.20231e+08	3.54739e+08	3.52301e+08	3.70786e+08	5.40112e+06	4.64875e+06	4.29345e+06	5.91129e+06	4.23818e+06	3.7066e+06	7.66322e+06	5.27971e+06	4.98277e+06	463985	2.24541e+08	4.98277e+06	NA	0.571309	0.390098	8.68508	3.22629	0.085048	0.0384088	0.0384088	9.68806e-11	5.16303e-07	3.79772e-08	0.000151793
sp|O76187|DARA_DICDI	O76187	darA	Darlin OS=Dictyostelium discoideum GN=darA PE=1 SV=1	392.04	0	10	sp|O76187|DARA_DICDI	49385.2	48718	42429.7	75699.2	33263.7	37210.9	78507.6	35927	37262.3	33181.8	29330.3	29926.6	25093	25677	21816.9	27461.8	27122.2	22612.3	46171.8	50810	45745.9	40454.8	43281.4	39601.7	13916.8	14652.4	18138	42429.7	27122.2	40454.8	NA	0.267579	0.492366	-0.720608	-0.0970679	0.0606061	0.040404	0.0505051	0.000301469	0.0713529	0.00247921	0.177534
sp|O76734|TUP1_DICDI	O76734	tupA	General transcriptional corepressor tupA OS=Dictyostelium discoideum GN=tupA PE=2 SV=1	200.16	0	5	sp|O76734|TUP1_DICDI	9809.85	9722.23	7730.9	15329	7683.88	8062.58	16240.7	9951.96	12068.8	6704.44	7146.04	5915.72	8428.73	5958.41	5645.2	8620.29	8721.89	10139.9	9563.03	10553.5	10360.6	8659.47	6972.37	10218.5	5588.89	4832.79	4311.92	9809.85	7146.04	8659.47	NA	0.163949	0.473725	-0.444143	-0.140185	0.0666667	0	0.0444444	0.000584457	0.0832191	0.00367552	0.19227
sp|O76856|CATD_DICDI	O76856	ctsD	Cathepsin D OS=Dictyostelium discoideum GN=ctsD PE=1 SV=1	173.5	0	3	sp|O76856|CATD_DICDI	4582.11	5876.91	7335	7529.74	19777.9	15818.8	35243.3	34955.8	32799.4	10011.2	9380.04	8237.32	18524.9	24901.8	27481.7	23792.5	17793.2	43387.7	5652.44	4689.41	5908.29	14365.5	8311.16	17333.4	18605.4	21009.4	27459.2	15818.8	18524.9	14365.5	NA	0.449645	0.496045	0.403616	-0.312057	0	0	0	0.144658	0.237504	0.219224	0.380006
sp|O77033|CYC8_DICDI	O77033	trfA	General transcriptional corepressor trfA OS=Dictyostelium discoideum GN=trfA PE=2 SV=1	55.64	0.00198807	1	sp|O77033|CYC8_DICDI	924.796	708.676	616.974	1203.07	1086.64	1044.29	2966.05	1313.44	1436.1	494.541	671.561	794.694	699.485	650.256	985.409	714.217	953.351	650.691	819.535	1040.14	1281.18	1106.98	1036.97	987.124	371.971	431.391	561.155	1086.64	699.485	987.124	NA	0.448134	0.669203	-0.740792	-0.120091	0	0	0	0.0133903	0.181788	0.035952	0.320513
sp|O77082|RS10_DICDI	O77082	rps10	40S ribosomal protein S10 OS=Dictyostelium discoideum GN=rps10 PE=1 SV=3	310.28	0	7	sp|O77082|RS10_DICDI	132427	128849	100351	137635	90894.6	84432	104298	62691.1	53991	102381	94959.3	95451.5	87876	103310	106662	72336.5	76926.5	77503.8	119080	121825	112871	107516	116312	97984.8	63528.2	64389.8	77364.9	100351	94959.3	107516	NA	0.295103	0.24636	-0.072216	0.0385722	0.0138889	0	0	0.592527	0.995251	0.675205	0.996233
sp|O77229|CATA_DICDI	O77229	catA	Catalase-A OS=Dictyostelium discoideum GN=catA PE=2 SV=2	253.15	0	5	sp|O77229|CATA_DICDI	9827.01	10010.9	11462.1	10843.2	19910.9	20721.5	6281.47	13025.6	11536.7	9278.43	9846.97	9870.89	16551	16199.6	18765.4	15512.9	16684.1	17327.1	7185.47	7679.19	6103.8	15222.9	11883.5	12518	10019.5	8651.68	8060.44	11462.1	16199.6	8651.68	NA	0.423143	0.452357	-0.0238161	-0.517301	0.0555556	0.0555556	0	0.199857	0.0896051	0.284542	0.201483
sp|O96621|ARP2_DICDI	O96621	arpB	Actin-related protein 2 OS=Dictyostelium discoideum GN=arpB PE=1 SV=1	1067.32	0	20	sp|O96621|ARP2_DICDI	250029	316697	379924	174807	292194	339162	102001	154319	155704	241601	264259	239161	256157	190418	210602	79398.7	67948.8	68821.7	270677	243410	306510	390576	252949	427576	78051.6	63327.8	54016.1	250029	210602	252949	NA	0.416082	0.590602	-0.617755	-0.30978	0.04	0.0311111	0.0133333	0.0174403	0.299138	0.0435524	0.444192
sp|O96622|ARPC1_DICDI	O96622	arcA	Actin-related protein 2/3 complex subunit 1 OS=Dictyostelium discoideum GN=arcA PE=1 SV=1	925.59	0	16	sp|O96622|ARPC1_DICDI	558687	641656	663431	434413	421474	509124	243435	238508	217756	431097	464285	397841	408213	325285	327774	153185	115144	133852	515429	501145	554164	553150	475433	606354	138493	123570	91341.2	434413	327774	501145	NA	0.192267	0.362605	-0.635315	-0.259635	0.00505051	0	0	0.000329835	0.112723	0.00265676	0.233384
sp|O96623|ARPC2_DICDI	O96623	arcB	Actin-related protein 2/3 complex subunit 2 OS=Dictyostelium discoideum GN=arcB PE=1 SV=1	836.44	0	15	sp|O96623|ARPC2_DICDI	120044	136773	162175	95536.1	122353	144232	66576.3	62890.5	63609.2	93418.7	93977.3	81773.5	82152.5	77932.1	87684.1	25710.2	20549.2	34596.9	129630	120922	131764	155946	106706	163086	31992.6	30569.5	30976.4	120044	81773.5	120922	NA	0.292712	0.432394	-0.718005	-0.197402	0	0.0277778	0.00555556	0.000268406	0.156341	0.00230398	0.289995
sp|O96624|ARPC3_DICDI	O96624	arcC	Actin-related protein 2/3 complex subunit 3 OS=Dictyostelium discoideum GN=arcC PE=1 SV=1	293.19	0	5	sp|O96624|ARPC3_DICDI	134518	114919	122348	131605	72002.9	87285.6	70938.7	34132.1	29628.8	55264.6	54253.5	49239.5	48315.7	43654.2	43383.2	14679.2	17926	20320.9	127335	117601	102974	92036.2	90651.1	88671.5	17625.7	16484.9	19621.4	87285.6	43654.2	90651.1	NA	0.301544	0.387431	-1.08283	-0.24872	0.0185185	0.0185185	0	2.37752e-05	0.0718805	0.000620024	0.177534
sp|O96625|ARPC4_DICDI	O96625	arcD	Actin-related protein 2/3 complex subunit 4 OS=Dictyostelium discoideum GN=arcD PE=1 SV=1	396.73	0	9	sp|O96625|ARPC4_DICDI	193108	176546	183048	174936	116362	133482	84490.5	60098.1	56938.4	99156.3	97628.3	84311.3	82444.1	75290.2	77640.4	29710.3	27700.7	29840.1	179291	157176	156590	151701	127119	148809	29783.1	31651.5	35133.8	133482	77640.4	148809	NA	0.16693	0.318262	-0.961628	-0.205596	0	0.0123457	0	1.54764e-06	0.058199	0.000110701	0.15555
sp|O96626|ARPC5_DICDI	O96626	arcE	Actin-related protein 2/3 complex subunit 5 OS=Dictyostelium discoideum GN=arcE PE=1 SV=1	992.63	0	9	sp|O96626|ARPC5_DICDI	368967	365177	434973	186252	251888	297434	92686.4	124494	115376	229948	231549	230732	205111	180616	168499	62157.2	54266.6	53495	392727	354639	382022	353158	287818	343352	58317.1	52977.5	45569.4	251888	180616	343352	NA	0.308538	0.481823	-0.682186	-0.042246	0.0833333	0.0347222	0.0277778	0.000384818	0.348307	0.00289297	0.489964
sp|O96759|ADAS_DICDI	O96759	eapA	Alkyldihydroxyacetonephosphate synthase OS=Dictyostelium discoideum GN=eapA PE=1 SV=1	183.91	0	5	sp|O96759|ADAS_DICDI	3168.44	4149.05	5180.57	5524.83	8412.04	7949.25	3543.13	4832.88	5205.34	6478.43	6837.66	7169.25	7230.94	8866.41	9317.76	2913.22	3380.52	4423.35	2925.85	2645.77	3378.97	4232.91	3424.88	5163.66	8304	7520.79	7591.29	5180.57	6837.66	4232.91	NA	0.354132	0.595844	0.229164	-0.384279	0.0666667	0.0444444	0.0666667	0.229126	0.583944	0.318878	0.700733
sp|O97470|ADT_DICDI	O97470	ancA	Mitochondrial substrate carrier family protein ancA OS=Dictyostelium discoideum GN=ancA PE=1 SV=1	1195.2	0	23	sp|O97470|ADT_DICDI	1.24599e+06	1.24658e+06	1.14196e+06	2.18724e+06	1.08799e+06	1.16529e+06	1.52804e+06	760408	719207	992228	928536	915045	1.06005e+06	962239	1.02057e+06	505278	592074	534017	1.04274e+06	1.05653e+06	985225	1.01869e+06	978102	1.008e+06	970021	1.02121e+06	1.20467e+06	1.16529e+06	928536	1.01869e+06	NA	0.25918	0.387349	-0.360996	-0.212989	0.00411523	0.00823045	0	0.0055659	0.337614	0.0197153	0.481253
sp|P02599|CALM_DICDI	P02599	calA	Calmodulin OS=Dictyostelium discoideum GN=calA PE=1 SV=3	545.39	0	7	sp|P02599|CALM_DICDI	93276.8	85241.8	100431	58202.9	81034.1	95316.1	54759.8	82760.5	99864.4	51198.2	58909	55399.4	55038.1	51035.8	49508.9	58441.9	46267.9	68662.9	110756	122246	130131	111399	97245.1	105338	36368.4	34282.3	27256.2	85241.8	55038.1	105338	NA	0.279485	0.492398	-0.667019	0.247794	0.0123457	0	0	0.00102543	0.634071	0.00579762	0.739016
sp|P02886|DIS1A_DICDI	P02886	dscA-1	Discoidin-1 subunit A OS=Dictyostelium discoideum GN=dscA-1 PE=1 SV=3	948.4	0	11	sp|P02886|DIS1A_DICDI	149852	135657	160309	1.43562e+06	769717	724731	2.08505e+06	2.77029e+06	2.82133e+06	469548	552763	502572	1.80345e+06	1.77027e+06	1.7518e+06	3.56368e+06	3.52504e+06	4.75789e+06	173080	183703	200523	1.28709e+06	903252	1.32382e+06	1.19234e+07	1.06769e+07	6.95014e+06	769717	1.77027e+06	1.28709e+06	NA	0.412969	0.736651	1.20157	0.437413	0.10582	0.0899471	0.0846561	0.000140081	0.0111185	0.00159579	0.063248
sp|P02887|DIS1B_DICDI	P02887	dscC-1	Discoidin-1 subunit B/C OS=Dictyostelium discoideum GN=dscC-1 PE=1 SV=1	2421.66	0	24	sp|P02887|DIS1B_DICDI	921936	1.10995e+06	1.34034e+06	1.25892e+07	1.19412e+07	1.1274e+07	1.15388e+07	2.58421e+07	2.56182e+07	4.82282e+06	5.51239e+06	5.95448e+06	2.37663e+07	2.12259e+07	2.35381e+07	3.36006e+07	3.15018e+07	4.15284e+07	803066	790402	985348	1.12404e+07	8.52953e+06	1.19198e+07	4.10639e+07	3.94899e+07	2.6432e+07	1.15388e+07	2.35381e+07	1.12404e+07	NA	0.537279	0.736504	1.06199	-0.163499	0.0393519	0.00925926	0.0208333	0.000173269	0.718494	0.00175659	0.803184
sp|P02888|DIS1D_DICDI	P02888	dscD-1	Discoidin-1 subunit D OS=Dictyostelium discoideum GN=dscD-1 PE=1 SV=2	466.65	0	5	sp|P02888|DIS1D_DICDI	27957.4	39855.7	53047.4	606178	344132	271224	70053.1	921935	936899	170393	219604	219838	770935	778598	768867	1.7014e+06	1.38798e+06	2.02272e+06	64788.9	73122.9	98311.8	564778	456858	654753	5.64329e+06	4.93349e+06	2.83853e+06	271224	770935	564778	NA	1.29883	2.35709	1.50325	1.21252	0.1	0.0555556	0.0333333	0.000745179	0.0131879	0.00443593	0.0677811
sp|P02889|PSMD8_DICDI	P02889	psmD8-1	Probable 26S proteasome non-ATPase regulatory subunit 8 OS=Dictyostelium discoideum GN=psmD8-1 PE=2 SV=2	337.54	0	6	sp|P02889|PSMD8_DICDI	1747.61	1999.57	3575.48	4663.19	3954.92	3794.72	2730.7	4918.48	7695.26	3481.78	7786.65	6074.02	5424.84	4907.39	7819.73	15721.1	7377.36	11151.3	2732.49	3368.51	4189.91	5135.79	4780.23	7874.22	46336	32093.8	12500.4	3794.72	7377.36	5135.79	NA	0.664424	1.38785	0.764514	0.699933	0.190476	0.0793651	0.015873	0.00174213	0.0139036	0.00843106	0.0698131
sp|P05095|ACTNA_DICDI	P05095	abpA	Alpha-actinin A OS=Dictyostelium discoideum GN=abpA PE=1 SV=2	827.06	0	16	sp|P05095|ACTNA_DICDI	53408.7	47016	43545.4	35213.4	36373	35562.8	38828.9	51522.4	44756.2	41083.6	36485.8	42639.5	40332.9	46994.3	38579.2	79461	77008.5	72607.8	56070.8	59320.1	62051.3	61078	75428.4	58543.4	47677.6	45868.7	41748.6	43545.4	42639.5	58543.4	NA	0.336063	0.292029	0.195835	0.33537	0.0467836	0.0350877	0	0.145275	0.0295105	0.219876	0.104847
sp|P07830|ACT1_DICDI	P07830	act1	Major actin OS=Dictyostelium discoideum GN=act1 PE=1 SV=2	3735.98	0	32	sp|P07830|ACT1_DICDI	3.78179e+07	3.41085e+07	3.26802e+07	3.69828e+07	2.50054e+07	2.74592e+07	2.12414e+07	1.48864e+07	1.60448e+07	1.72008e+07	1.87567e+07	1.66749e+07	1.61424e+07	1.44056e+07	1.44325e+07	5.73582e+06	5.61397e+06	4.89175e+06	3.47036e+07	3.328e+07	2.96538e+07	2.86736e+07	2.55554e+07	2.58183e+07	4.55975e+06	4.6868e+06	4.64324e+06	2.74592e+07	1.44325e+07	2.58183e+07	NA	0.24354	0.471033	-1.13659	-0.140199	0.014245	0.00854701	0.00712251	3.00997e-06	0.0280215	0.000168558	0.102284
sp|P08799|MYS2_DICDI	P08799	mhcA	Myosin-2 heavy chain OS=Dictyostelium discoideum GN=mhcA PE=1 SV=3	10934.8	0	200	sp|P08799|MYS2_DICDI	5.26041e+06	4.3064e+06	3.31822e+06	3.20071e+06	2.47462e+06	2.56595e+06	2.18839e+06	1.58633e+06	2.01196e+06	1.89791e+06	2.01389e+06	2.16707e+06	1.22856e+06	941614	946965	912335	773159	508309	3.71456e+06	4.30879e+06	4.19372e+06	1.58803e+06	1.52474e+06	1.38106e+06	321145	341758	321771	2.56595e+06	946965	1.52474e+06	NA	0.264252	0.668323	-1.38143	-0.893717	0.015233	0.0215054	0.0143369	1.27339e-06	0.00651615	0.000110701	0.0461623
sp|P08800|UGPA1_DICDI	P08800	uppA	UTP--glucose-1-phosphate uridylyltransferase 1 OS=Dictyostelium discoideum GN=uppA PE=2 SV=2	589.38	0	14	sp|P08800|UGPA1_DICDI	8019.55	4068.15	10476.3	9606.76	6315.1	5104.94	4117.53	6968.84	7101.4	9473.76	11220	11128.2	15010.1	17367.7	16673.6	28823.7	24423.1	33869.5	6296.89	7224.16	8086.09	10442.1	12747.1	15732.8	73970.7	69329.5	52532.5	6968.84	16673.6	12747.1	NA	0.611208	1.1711	1.46362	1.01329	0.138889	0.104167	0.0694444	0.000465751	0.0124363	0.0032219	0.0658789
sp|P09402|MLE_DICDI	P09402	mlcE	Myosin, essential light chain OS=Dictyostelium discoideum GN=mlcE PE=2 SV=2	522.77	0	9	sp|P09402|MLE_DICDI	224317	192958	163584	161801	128560	147113	131083	82708.8	115043	85396.4	93997.1	101233	72147.4	46556.2	48154.7	52950.5	33200.4	21305.6	147619	148522	158619	84267.9	74065.9	95980.1	17832.8	17352.4	13386.2	147113	52950.5	84267.9	NA	0.293215	0.581853	-1.31684	-0.795566	0.0648148	0.0462963	0.0277778	3.94393e-06	0.00347709	0.000201655	0.0309777
sp|P0C7B6|GLNA2_DICDI	P0C7B6	glnA2	Type-1 glutamine synthetase 2 OS=Dictyostelium discoideum GN=glnA2 PE=1 SV=1	842.55	0	14	sp|P0C7B6|GLNA2_DICDI	79913.2	83806.3	84135.1	170530	102036	104327	185819	147663	178817	88168.8	100452	97046.8	128431	114024	114168	213627	137690	136896	83298.6	83472.4	79380.2	90000.1	91244.6	88755.2	196714	149734	157538	104327	114168	90000.1	NA	0.165103	0.177485	0.141834	-0.083929	0.0326797	0.0457516	0.0392157	0.830719	0.255446	0.878087	0.395997
sp|P0CE94|TALA_DICDI	P0CE94	talA	Talin-A OS=Dictyostelium discoideum GN=talA PE=3 SV=1	95.38	0	3	sp|P0CE94|TALA_DICDI	2606.76	2186.44	1847.37	2793.21	1649.73	1478.22	2890.92	1368.57	1149.25	1369.51	1629.48	1302.73	1244.83	1685.69	1779.01	1192	1496.61	1652.21	2492.19	2782.55	2803.49	2280.18	2447.17	1952.11	2281.15	2175.95	2933.66	1847.37	1496.61	2447.17	NA	0.429792	0.39315	-0.424169	0.401173	0.0740741	0	0	0.0970554	0.0756196	0.161984	0.18099
sp|P0CT31|EF1A1_DICDI	P0CT31	eef1a1	Elongation factor 1-alpha OS=Dictyostelium discoideum GN=eef1a1 PE=1 SV=1	1839.71	0	25	sp|P0CT31|EF1A1_DICDI	2.84562e+06	2.80033e+06	2.74929e+06	2.9139e+06	2.45915e+06	2.2955e+06	2.97449e+06	1.99553e+06	1.98019e+06	2.74876e+06	2.78904e+06	2.67513e+06	2.65598e+06	2.79866e+06	2.5453e+06	2.22175e+06	2.36517e+06	2.29801e+06	2.54904e+06	2.56497e+06	2.42855e+06	2.15403e+06	2.38567e+06	2.24422e+06	2.12553e+06	2.01516e+06	2.38179e+06	2.74929e+06	2.65598e+06	2.38179e+06	NA	0.138951	0.158175	-0.00582496	-0.126654	0.0406504	0.0216802	0.0243902	0.867502	0.289268	0.905709	0.435569
sp|P0DJ26|COFA_DICDI	P0DJ26	cofA	Cofilin-1A OS=Dictyostelium discoideum GN=cofA PE=1 SV=1	340.48	0	8	sp|P0DJ26|COFA_DICDI	30658.8	29138.8	30919.1	39674.5	39223.2	30738.5	39960.8	57376.9	58092	55403.1	58145.9	66003.2	69398.8	84165.8	66843.3	132392	112386	134546	25628.9	30456.4	32824.9	27846	46365.9	36613.2	41752.5	36366.7	27246.6	39223.2	69398.8	32824.9	NA	0.212547	0.284229	1.09404	0.0632765	0.037037	0	0	8.95112e-07	0.251706	8.7721e-05	0.393103
sp|P10733|SEVE_DICDI	P10733	sevA	Severin OS=Dictyostelium discoideum GN=sevA PE=1 SV=1	1098.05	0	19	sp|P10733|SEVE_DICDI	784069	747650	697708	442652	356158	403993	138155	126771	126948	397413	423965	389619	322984	224604	232181	73695.1	65082.3	58495.9	711632	675854	624100	443331	382195	401420	30499.4	28047.9	30629.8	403993	232181	401420	NA	0.13943	0.518069	-0.840559	-0.145653	0.0355556	0.0533333	0.04	2.59756e-06	0.0383302	0.000152736	0.120525
sp|P10819|SAHH_DICDI	P10819	sahA	Adenosylhomocysteinase OS=Dictyostelium discoideum GN=sahA PE=1 SV=2	713.72	0	14	sp|P10819|SAHH_DICDI	27288.6	20396.7	17825.6	40497.4	24180.5	25063.8	44469.8	29094.5	25063.5	42930.2	41998.8	38399.1	54333.2	71651.3	73818	96275.7	111762	151797	28076.4	24830	27107.3	38251.9	48238.5	42970.6	34683.9	36634.1	43272.9	25063.8	71651.3	36634.1	NA	0.518647	0.302012	1.11435	0.33244	0.0296296	0	0.0148148	6.49465e-05	0.0428312	0.000993503	0.130154
sp|P11874|RL7_DICDI	P11874	rpl7	60S ribosomal protein L7 OS=Dictyostelium discoideum GN=rpl7 PE=1 SV=3	805.38	0	17	sp|P11874|RL7_DICDI	462728	478500	444056	535528	411430	401865	512607	335426	328184	469764	464718	412289	391635	405191	427355	332495	280025	365153	516638	560411	528376	441308	468249	505771	333022	320758	383613	444056	405191	468249	NA	0.167356	0.191229	-0.0421651	0.18663	0.0111111	0	0	0.213024	0.735469	0.300379	0.814582
sp|P13021|CAPZB_DICDI	P13021	acpA	F-actin-capping protein subunit beta OS=Dictyostelium discoideum GN=acpA PE=1 SV=1	194.09	0	4	sp|P13021|CAPZB_DICDI	26823.1	25292.8	24917.8	23135.5	24540	22994.1	49286.5	38753.9	34078.7	16229.7	13711.3	12897	11471.3	13627.2	14347.3	13284.8	17562.9	14763.2	26008	26828.1	27931.5	28712.4	24828.2	31571.2	30356.9	30573.9	28472.2	25292.8	13711.3	28472.2	NA	0.213886	0.232927	-0.950142	0.0168402	0.0277778	0.0277778	0	8.63869e-06	0.812531	0.000307851	0.86867
sp|P13022|CAPZA_DICDI	P13022	acpB	F-actin-capping protein subunit alpha OS=Dictyostelium discoideum GN=acpB PE=1 SV=1	501.76	0	10	sp|P13022|CAPZA_DICDI	104481	89057.8	90423.9	113961	103712	114095	170965	161405	153950	66120.4	67782.7	66641.3	85124.6	74060.2	80465.6	99348.3	106060	98617.6	104581	104230	108718	124520	127913	140727	111638	110748	105055	113961	80465.6	110748	NA	0.0890046	0.25303	-0.503787	0.127837	0	0	0	4.14327e-05	0.729751	0.000854823	0.811584
sp|P13023|RL8_DICDI	P13023	rpl8	60S ribosomal protein L8 OS=Dictyostelium discoideum GN=rpl8 PE=1 SV=2	1241.08	0	17	sp|P13023|RL8_DICDI	670132	624552	535418	729232	498283	475779	611798	394855	364577	501749	506288	501807	453264	504429	498213	347187	379838	427368	585354	619082	520907	495792	543370	506488	386407	355862	442399	535418	498213	506488	NA	0.230986	0.201831	-0.0935338	-0.0396418	0.0444444	0.0222222	0.0355556	0.0980226	0.367654	0.163278	0.506278
sp|P13231|HATA_DICDI	P13231	hatA	Hisactophilin-1 OS=Dictyostelium discoideum GN=hatA PE=1 SV=3	111.81	0	2	sp|P13231|HATA_DICDI	12911.8	15429.4	13821	58797.6	28498.3	28666.1	57861.1	27218.1	24856.7	12925.5	11625.5	13429.3	18533.8	21017.3	23959.3	15675	27834.6	28535.6	17092.3	14443.4	13921.2	29671.9	35399.8	28284.9	14412.4	17074.4	16201.8	27218.1	18533.8	17074.4	NA	0.393276	0.421939	-0.258765	-0.0952655	0	0	0	0.0580213	0.119235	0.106282	0.243016
sp|P13466|GELA_DICDI	P13466	abpC	Gelation factor OS=Dictyostelium discoideum GN=abpC PE=1 SV=1	234.47	0	6	sp|P13466|GELA_DICDI	8129.2	8079.16	7247.76	12915.2	9271.99	7920.68	20650.6	16000.5	8488.99	8623.71	7039.08	6458.84	9265.28	12489.4	8812.69	15448.8	19997.3	12433.4	10421.4	9171.26	8989.28	12761.5	21687.3	11201.1	13498.2	13093.5	13560.9	8488.99	9265.28	12761.5	NA	0.252316	0.387777	0.0851949	0.31067	0	0	0	0.815804	0.187498	0.865091	0.327634
sp|P13651|IF5A_DICDI	P13651	eif5a	Eukaryotic translation initiation factor 5A OS=Dictyostelium discoideum GN=eif5a PE=1 SV=2	168.04	0	4	sp|P13651|IF5A_DICDI	13832.8	11343.5	12530.5	7868.59	11870.4	10190.8	11010.8	12069.6	7184.88	11809.2	9212.95	11463	9624.19	12133.5	10112.7	12054.1	12982.9	11123.6	12752.8	14992	13352.5	11019.8	12693.7	11419.8	6260.72	5163.17	5329.4	11343.5	11463	11419.8	NA	0.210345	0.341472	0.03163	0.0916601	0	0.0222222	0	0.60781	0.45251	0.687292	0.589969
sp|P13833|MLR_DICDI	P13833	mlcR	Myosin regulatory light chain OS=Dictyostelium discoideum GN=mlcR PE=2 SV=1	408.3	0	8	sp|P13833|MLR_DICDI	134022	156288	148909	52381	104914	135261	41502.5	81727.9	112702	89362.6	115696	113341	74582.8	42888.6	35827.4	43110.9	37479.6	27621.7	116556	144043	179675	81509.8	57559.9	106045	23507.7	20312.3	12279.3	112702	43110.9	81509.8	NA	0.574103	0.598226	-0.584729	-0.351078	0	0.020202	0	0.0115023	0.0654645	0.03213	0.167361
sp|P14132|RS9_DICDI	P14132	rps9	40S ribosomal protein S9 OS=Dictyostelium discoideum GN=rps9 PE=1 SV=1	875.73	0	17	sp|P14132|RS9_DICDI	607192	568483	515511	627170	392663	405186	550935	306195	295387	461892	437438	444040	344757	329762	371007	291921	272590	261241	504575	542585	491699	397775	376608	377978	268118	264834	333835	515511	344757	377978	NA	0.186118	0.223855	-0.251867	-0.100284	0.0386473	0.0144928	0.0144928	0.00606876	0.107512	0.0207987	0.224571
sp|P14327|VSH7_DICDI	P14327	cinD-1	Vegetative-specific protein H7 OS=Dictyostelium discoideum GN=cinD-1 PE=2 SV=2	73.68	0.00225734	1	sp|P14327|VSH7_DICDI	2784.52	3085.11	3335.16	623.589	3327.96	3516.51	3370.81	5330.56	4747.51	5505.93	6701.58	6170.06	8717.28	8321.38	9007.31	15486.6	13451.9	18984	3504.85	3026.13	3854.24	4449.47	4958.89	4855.38	7380.72	7783.29	6905.31	3335.16	8717.28	4855.38	NA	0.95794	0.940416	1.33545	0.540535	0.111111	0	0	0.000110457	0.018687	0.00139675	0.0841989
sp|P14329|RL19_DICDI	P14329	rpl19	60S ribosomal protein L19 OS=Dictyostelium discoideum GN=rpl19 PE=1 SV=1	698.22	0	10	sp|P14329|RL19_DICDI	455908	443492	359197	513855	287916	290614	390156	205877	226663	309197	337340	327928	271291	280511	251464	207050	208286	207145	438020	469117	398284	351419	365168	324633	222082	200816	239672	359197	271291	351419	NA	0.229584	0.225067	-0.208752	0.0805129	0	0	0	0.0163205	0.632738	0.0420897	0.738194
sp|P14794|RL40_DICDI	P14794	ubqB	Ubiquitin-60S ribosomal protein L40 OS=Dictyostelium discoideum GN=ubqB PE=1 SV=2	111.66	0	2	sp|P14794|RL40_DICDI	43347	41152	33385.9	53943.8	29543.3	29369.3	49741	29413.6	25211.5	33681.7	29519.5	31368.5	23901.2	23903.9	25863.8	29704.2	32546.7	28555.8	41608.4	41760	31549.5	26017.8	30300.9	24025.3	20203.5	19345.5	22046.6	33385.9	29519.5	26017.8	NA	0.272515	0.289006	-0.305588	-0.193529	0	0	0	0.042147	0.0447718	0.0837245	0.133634
sp|P14797|RS27A_DICDI	P14797	ubqC	Ubiquitin-40S ribosomal protein S27a OS=Dictyostelium discoideum GN=ubqC PE=1 SV=2	510.5	0	9	sp|P14797|RS27A_DICDI	215260	218326	196368	228785	197675	198499	258595	193281	190385	207417	207302	210941	207518	211196	217939	267919	224237	228477	182491	202297	203640	207276	218801	218205	196513	192936	202883	198499	211196	202883	NA	0.0928058	0.123308	0.0954502	-0.00257804	0	0	0	0.437037	0.653025	0.528218	0.755863
sp|P15064|RASG_DICDI	P15064	rasG	Ras-like protein rasG OS=Dictyostelium discoideum GN=rasG PE=1 SV=1	620.71	0	12	sp|P15064|RASG_DICDI	118775	117705	105674	126674	97753.2	108194	138450	107535	104870	99043.8	100656	102741	108479	99275.8	99803.5	98292.7	115927	106311	113678	113322	116658	123319	124018	124975	102434	91313.9	103759	108194	100656	113678	NA	0.125088	0.158722	-0.116461	-0.0387218	0.0185185	0	0.00925926	0.16373	0.891562	0.243549	0.929501
sp|P15112|EF2_DICDI	P15112	efbA	Elongation factor 2 OS=Dictyostelium discoideum GN=efbA PE=1 SV=2	2081.01	0	42	sp|P15112|EF2_DICDI	512929	509685	475911	653091	476125	480484	503764	396016	376602	571529	570293	576852	665898	636270	684645	684846	570499	663789	435918	413949	408034	514659	518805	555017	356564	315077	297808	480484	636270	413949	NA	0.172191	0.171216	0.4183	-0.300151	0.0405983	0.0384615	0.0384615	0.00391636	0.0967913	0.0153521	0.211428
sp|P15808|THY1_DICDI	P15808	thyA	Flavin-dependent thymidylate synthase OS=Dictyostelium discoideum GN=thyA PE=3 SV=2	49.59	0.00191205	1	sp|P15808|THY1_DICDI	265.186	333.03	219.889	701.825	363.373	199.538	264.18	232.452	131.422	108.568	117.674	284.25	54.8873	502.626	99.7684	337.368	132.358	135.133	357.282	392.965	288.208	499.015	998.174	448.324	106.8	134.401	321.039	264.18	132.358	357.282	NA	0.631095	0.591162	-0.812486	0.39033	0	0	0	0.0744689	0.391963	0.13071	0.531789
sp|P16168|RL11_DICDI	P16168	rpl11	60S ribosomal protein L11 OS=Dictyostelium discoideum GN=rpl11 PE=1 SV=2	797.41	0	13	sp|P16168|RL11_DICDI	893822	861572	721493	953767	542853	577271	782791	443331	441354	656527	658153	627844	533506	549380	534659	465052	515091	405955	844597	835994	686890	640126	660883	565172	408151	407332	533441	721493	534659	640126	NA	0.232623	0.239758	-0.200579	-0.0709049	0	0	0	0.0403473	0.351143	0.0810176	0.492774
sp|P16894|GPA1_DICDI	P16894	gpaA	Guanine nucleotide-binding protein alpha-1 subunit OS=Dictyostelium discoideum GN=gpaA PE=2 SV=1	80.04	0.00235018	2	sp|P16894|GPA1_DICDI	2314.54	2391.15	2108.21	3496.58	2344.79	2898.75	4171.43	3049.28	1987.79	2375.95	2344.45	2129.24	1686.74	1544.36	1802.49	2557.83	2809.89	4033.81	2515.09	2494.57	2661.79	3809.31	3718	2478.9	2414.29	1938.64	2889.74	2391.15	2344.45	2515.09	NA	0.496653	0.319507	-0.117955	0.119884	0	0	0	0.24957	0.91171	0.339766	0.942105
sp|P18613|RAPA_DICDI	P18613	rapA	Ras-related protein rapA OS=Dictyostelium discoideum GN=rapA PE=1 SV=1	595	0	11	sp|P18613|RAPA_DICDI	65283.8	63994.2	54222.5	97477.4	57028.1	63397.8	141940	87173.7	70888.4	46951	44041	43166	55371.3	52627.3	55501	55732	65951	70148.3	53689.8	50076.3	42550.8	64976.5	60980.8	66183.1	65437	69138.8	78861.1	65283.8	55371.3	64976.5	NA	0.246714	0.250123	-0.402498	-0.334398	0.0238095	0.0396825	0.00793651	0.00666401	0.0714053	0.0222008	0.177534
sp|P19198|CAP1_DICDI	P19198	capA-1	cAMP-binding protein 1 OS=Dictyostelium discoideum GN=capA-1 PE=2 SV=2	260.85	0	4	sp|P19198|CAP1_DICDI	27765	31531.7	30522.9	33669.4	28946.2	41872.7	45256.2	64262	97230.4	40852.9	49891	55446.1	89768.8	50533	52661.9	165562	91380.1	137129	29341.6	32171.8	42290.9	52078.8	37309.4	75195.1	47517.9	33872.1	14031.2	33669.4	55446.1	37309.4	NA	0.412511	0.464433	0.661975	0.0796812	0.133333	0.155556	0.111111	0.00040119	0.694557	0.00297155	0.787658
sp|P20054|PYR1_DICDI	P20054	pyr1-3	Protein PYR1-3 OS=Dictyostelium discoideum GN=pyr1-3 PE=1 SV=3	3194.71	0	71	sp|P20054|PYR1_DICDI	209651	184027	179099	323034	224283	223759	350702	256686	296099	874178	915565	861650	1.12111e+06	1.15278e+06	1.05805e+06	1.38469e+06	1.35944e+06	1.51152e+06	123080	128116	131147	157723	160286	192905	585929	555332	561556	224283	1.12111e+06	160286	NA	0.13478	0.582961	2.26634	-0.449572	0.040404	0.034632	0.02886	2.54285e-10	0.762085	7.47598e-08	0.833686
sp|P20790|RAB8A_DICDI	P20790	rab8A	Ras-related protein Rab-8A OS=Dictyostelium discoideum GN=rab8A PE=3 SV=1	76.61	0.0023015	2	sp|P20790|RAB8A_DICDI	4175.8	3509.51	3298.99	2501.52	3285.57	3276.73	1111.39	3878.61	4122.78	3481.59	3892.38	3705.81	3492.91	3802.42	3366.82	4004.45	4792.33	5002.74	4129.38	4355.61	4714.24	3280.51	3604.79	4202.25	4973.17	4420.63	3505.51	3298.99	3802.42	4202.25	NA	0.592612	0.727222	0.210777	0.311606	0	0	0	0.0858212	0.0845929	0.146482	0.194019
sp|P22467|MYOA_DICDI	P22467	myoA	Myosin IA heavy chain OS=Dictyostelium discoideum GN=myoA PE=3 SV=2	282.9	0	7	sp|P22467|MYOA_DICDI	15981.1	13973.6	13575.6	13972.9	10524.9	11816.7	15735.2	10746.9	11213.7	9546.07	9010.23	7363.77	6965.31	6623.48	6723.3	3208.03	2832.62	2724.98	18537.8	20107.2	18722.5	13839.7	12210.6	13832.5	4314.8	4557.44	5500.69	13575.6	6723.3	13832.5	NA	0.381669	0.460006	-0.882501	0.214104	0	0.0793651	0	0.000130773	0.325377	0.00153528	0.470078
sp|P22683|RLA2_DICDI	P22683	rplp2	60S acidic ribosomal protein P2 OS=Dictyostelium discoideum GN=rplp2 PE=1 SV=3	1200.13	0	13	sp|P22683|RLA2_DICDI	1.2566e+06	1.16649e+06	986802	916386	768164	752365	651031	541808	587241	924213	887783	883959	727559	710431	660860	515800	486295	417114	1.00498e+06	1.10728e+06	1.02082e+06	827611	915123	737624	432336	428467	411099	768164	710431	827611	NA	0.0965189	0.189865	-0.332891	-0.147003	0.0386473	0.00483092	0.00483092	0.00516712	0.158095	0.0189892	0.292326
sp|P22684|RLA1_DICDI	P22684	rplp1	60S acidic ribosomal protein P1 OS=Dictyostelium discoideum GN=rplp1 PE=3 SV=1	508.99	0	5	sp|P22684|RLA1_DICDI	105459	112295	181126	29135.6	180235	141689	11280.8	120168	179597	161601	274608	223017	233521	186101	170387	222117	105115	151136	168949	166100	258688	165839	200570	304844	180085	128066	43165.9	120168	186101	168949	NA	1.53132	1.44988	0.300162	0.564762	0.131313	0.0808081	0.0505051	0.049671	0.119143	0.0945196	0.243016
sp|P22685|RLA0_DICDI	P22685	rplp0	60S acidic ribosomal protein P0 OS=Dictyostelium discoideum GN=rplp0 PE=1 SV=2	1408.36	0	22	sp|P22685|RLA0_DICDI	956200	966936	896231	925338	788882	751869	723650	552521	611407	823305	882567	857175	741082	689746	717383	630059	491466	540676	946097	986880	955237	825173	786454	946043	452123	407073	415146	788882	717383	825173	NA	0.0540328	0.223251	-0.177369	-0.0153247	0.00347222	0.0104167	0.00347222	0.0447266	0.278688	0.0876641	0.421799
sp|P24005|ACTB_DICDI	P24005	abpB	Calcium-regulated actin-bundling protein OS=Dictyostelium discoideum GN=abpB PE=1 SV=1	1641.91	0	23	sp|P24005|ACTB_DICDI	646978	564442	533664	590185	414437	399212	389101	296219	418410	334137	349547	336524	318707	279116	282040	174046	115392	117468	514686	432292	433513	381241	341229	401626	114354	100541	92114.2	418410	282040	381241	NA	0.263848	0.440574	-0.888938	-0.384819	0.0349206	0.0253968	0.0253968	5.12578e-05	0.0073194	0.000886459	0.0485912
sp|P24639|ANXA7_DICDI	P24639	nxnA	Annexin A7 OS=Dictyostelium discoideum GN=nxnA PE=1 SV=1	544.42	0	13	sp|P24639|ANXA7_DICDI	36443.4	53375.6	24510.7	57739.3	27396.7	25895	96653.6	42367.8	40449.1	74390.5	48522	72593.2	69097.8	100844	80555.4	153212	243330	160919	62630.9	56734.1	53612.3	83422.6	107615	79206.2	43643.8	42900.9	73248.5	40449.1	80555.4	62630.9	NA	0.552371	0.583554	1.56642	0.781216	0	0	0	0.000685209	0.0456777	0.00413234	0.135449
sp|P25870|CLH_DICDI	P25870	chcA	Clathrin heavy chain OS=Dictyostelium discoideum GN=chcA PE=1 SV=1	184.01	0	5	sp|P25870|CLH_DICDI	5716.43	4208.97	3944.35	10007	4427.91	4719.44	11631.5	7052.73	6494.55	3827.41	3788.19	3568.77	4029.97	4559.28	4985.23	6450.68	9908.54	9222.33	3454.68	4035.1	3783.93	3913.21	5054.29	4415.97	3156.05	3948.11	4754.49	5716.43	4559.28	3948.11	NA	0.377543	0.402277	-0.144361	-0.449938	0.0222222	0.0444444	0.0222222	0.288743	0.023389	0.38153	0.0913805
sp|P26199|PROF1_DICDI	P26199	proA	Profilin-1 OS=Dictyostelium discoideum GN=proA PE=2 SV=1	54.86	0.00197824	2	sp|P26199|PROF1_DICDI	880.242	691.412	567.658	1778.79	686.699	598.072	4866.2	2108.74	1299.82	180.947	335.067	593.614	584.775	984.348	901.887	3949.1	3479	3151.89	468.874	821.229	698.465	1370.28	3439.84	1163.8	2256.41	1908.91	2479.89	880.242	901.887	1370.28	NA	0.65881	0.904263	0.0645034	0.248239	0	0	0	0.5338	0.460018	0.622767	0.59777
sp|P26200|PROF2_DICDI	P26200	proB	Profilin-2 OS=Dictyostelium discoideum GN=proB PE=1 SV=1	114.97	0	3	sp|P26200|PROF2_DICDI	5066.63	4689.2	4655.64	8435.98	3284.21	3569.71	6487.86	4154.4	2818.19	3607.25	3447.07	3893.19	3349.13	4845.32	3430.46	9097.47	5842.61	4709.02	4559.2	4830.04	3953.06	4454.25	8836.16	4093.37	2196.19	2487.34	2256.66	4655.64	3893.19	4093.37	NA	0.407276	0.695819	-0.0574023	-0.236009	0	0	0	0.876273	0.354538	0.908728	0.495412
sp|P26310|COX6_DICDI	P26310	cxfA	Cytochrome c oxidase polypeptide 6, mitochondrial OS=Dictyostelium discoideum GN=cxfA PE=1 SV=2	79.03	0.002331	2	sp|P26310|COX6_DICDI	29803.7	25787.9	23410.4	28726.2	15502.2	18973.7	29119.2	16871	15277	19586.5	20343.2	19238.1	15229.9	14716.9	15669.5	13133.2	17121.5	12008.6	21407.7	21537	19402.7	19685	22451	13837.7	39363.8	36480.5	62150.2	23410.4	15669.5	21537	NA	0.24194	0.775369	-0.342145	-0.259876	0	0.111111	0	0.00737285	0.412271	0.0237423	0.553459
tr|Q54IG1|Q54IG1_DICDI	Q54IG1	DDB0219382	Uncharacterized protein OS=Dictyostelium discoideum GN=DDB0219382 PE=4 SV=1	107.67	0	3	tr|Q54IG1|Q54IG1_DICDI	6022.56	6062.83	5155.42	12743.4	4456.49	4741.92	7643.34	3359.66	2986.31	3.22126e+06	3.07629e+06	2.90286e+06	3.34154e+06	3.25686e+06	3.3482e+06	4.4109e+06	5.169e+06	5.06437e+06	47545	43610.9	40427.8	41155	38640.3	28652.9	50437.2	46885	59612.2	5155.42	3.34154e+06	43610.9	NA	0.618279	0.550757	9.17265	2.97119	0	0	0	2.22539e-12	9.2672e-08	2.61706e-09	5.44912e-05
sp|P27685|RS2_DICDI	P27685	rps2	40S ribosomal protein S2 OS=Dictyostelium discoideum GN=rps2 PE=1 SV=1	756.68	0	12	sp|P27685|RS2_DICDI	296573	277588	263971	197762	213860	212585	159160	179282	173510	255596	266254	237679	212028	216714	220523	200714	163241	189430	260106	275666	262047	231973	245492	230146	228355	231359	284557	212585	216714	245492	NA	0.121409	0.203226	0.0191251	0.199011	0.0296296	0	0.0296296	0.927944	0.120013	0.948099	0.244179
sp|P29447|THIO3_DICDI	P29447	trxC	Thioredoxin-3 OS=Dictyostelium discoideum GN=trxC PE=3 SV=2	94.18	0	1	sp|P29447|THIO3_DICDI	3097.62	1497.57	2121.02	3999.2	3158.14	2129.83	6830.48	3745.39	1895.44	1594.71	1487.75	2140.72	1733.15	1845.84	2592.77	8331.95	5875.71	6337.77	2334.76	3076.92	1514.95	2496.33	9575.05	2160.3	7280.03	5721.17	5866.34	3097.62	2140.72	3076.92	NA	0.730604	0.629793	0.0133348	0.0919565	0	0	0	0.99171	0.194047	0.993399	0.331684
sp|P29505|COX5_DICDI	P29505	cxeA	Cytochrome c oxidase subunit 5 OS=Dictyostelium discoideum GN=cxeA PE=1 SV=3	234.03	0	4	sp|P29505|COX5_DICDI	15222	10377.8	10691.1	18941.2	11823.9	12621.8	18924.1	12568.7	9660.28	12398.5	11533.2	9198.95	13478	13101	12163.6	12073.6	20694.9	16590.3	11005.7	13361.7	10911.4	12923.7	17271.2	12847.1	33968.5	39243	40180.8	12568.7	12398.5	13361.7	NA	0.36263	0.698212	-0.0533375	0.364597	0.0185185	0	0	0.949569	0.0992881	0.963497	0.213851
sp|P30815|COX4_DICDI	P30815	cxdA	Cytochrome c oxidase subunit 4, mitochondrial OS=Dictyostelium discoideum GN=cxdA PE=2 SV=2	85.18	0.00240964	2	sp|P30815|COX4_DICDI	110.422	1582.25	1237.4	10390	4843.86	3738.11	4018.09	3273.28	8879.82	3880.8	7404.62	9587.6	8288.17	5187.37	6321.1	13194.2	5959.39	7318.74	8956.18	7677.76	7433.49	4816.88	7085.07	12773.9	47033.8	13124.1	4321.27	3738.11	7318.74	7677.76	NA	1.74103	2.05492	0.864428	2.00341	0.0555556	0	0	0.0189337	0.018432	0.0460042	0.0836283
sp|P32073|GUAA_DICDI	P32073	guaA	GMP synthase [glutamine-hydrolyzing] OS=Dictyostelium discoideum GN=guaA PE=1 SV=2	703.33	0	15	sp|P32073|GUAA_DICDI	7520.7	8742.94	8902.09	12121.4	10511	9304.5	9668.58	8075.77	7448.27	14825.2	13484.8	13535.3	15283.2	19907.5	17246.3	20274.4	19634.7	21155.5	8276	9537.53	10001.9	10886.2	14563.5	13323.1	81743	76717.8	82499.1	8902.09	17246.3	13323.1	NA	0.250736	1.07478	0.921415	0.470461	0.0486111	0.0208333	0.0416667	2.47799e-05	0.0219046	0.000620024	0.0894168
sp|P32252|RASB_DICDI	P32252	rasB	Ras-like protein rasB OS=Dictyostelium discoideum GN=rasB PE=1 SV=1	179.25	0	5	sp|P32252|RASB_DICDI	9182.6	9376.4	9132.17	12534.1	7603.79	9968.14	19821.6	12171.4	9360.26	9283.21	7726.11	7577.66	8682.77	8281.16	9514.58	9966.56	13452.8	15257.1	10667.8	9335.34	10284.5	12638.6	14724.6	11817.6	11366.7	9342.1	13389.7	9376.4	9283.21	11366.7	NA	0.330504	0.344889	-0.0671843	0.171441	0.0444444	0	0	0.432668	0.56878	0.524013	0.690997
sp|P32253|RASC_DICDI	P32253	rasC	Ras-like protein rasC OS=Dictyostelium discoideum GN=rasC PE=2 SV=1	139.13	0	3	sp|P32253|RASC_DICDI	76447.7	70001.7	51241.8	98600.5	35741.9	41739.8	79313.3	37994	32529.2	46473.5	45799.4	44525.7	38461.6	42665.1	34896.6	43876.4	45201.7	42849.3	58332.1	61900.6	50368.4	46480.9	50225	39363.2	25442.5	27256.3	29984.6	51241.8	43876.4	46480.9	NA	0.385166	0.380003	-0.258336	-0.177437	0	0	0	0.0945117	0.0873688	0.159092	0.197969
sp|P32255|TBA_DICDI	P32255	tubA	Tubulin alpha chain OS=Dictyostelium discoideum GN=tubA PE=1 SV=1	699.46	0	15	sp|P32255|TBA_DICDI	48624.9	50120	59747.1	53933.3	51545.1	54983.8	76080.3	93149.9	104785	55365.6	55274.4	60903.6	52322	46537	48839.9	103588	76762.7	78567.9	54738.4	55802.4	67392.2	56538.9	56207	75260.1	93442.2	81691.4	64647.4	54983.8	55365.6	64647.4	NA	0.186981	0.200567	-0.0437585	0.154939	0.0347222	0.0694444	0.0208333	0.792034	0.660947	0.846982	0.762033
sp|P32256|TBB_DICDI	P32256	tubB	Tubulin beta chain OS=Dictyostelium discoideum GN=tubB PE=1 SV=2	1484.98	0	22	sp|P32256|TBB_DICDI	85813.7	82499.5	89294.8	153702	125636	144260	245290	246451	234171	96267	97109	103029	133863	130394	138684	253715	213716	227263	95075.3	100866	110539	157181	164341	200155	334777	310506	298159	144260	133863	164341	NA	0.112091	0.0936645	0.0487155	0.333321	0.0613027	0.0766284	0.0421456	0.796289	0.0144867	0.84899	0.0705203
sp|P33519|RAN_DICDI	P33519	ranA	GTP-binding nuclear protein Ran OS=Dictyostelium discoideum GN=ranA PE=1 SV=1	673.25	0	14	sp|P33519|RAN_DICDI	365304	344958	297397	428733	280996	281123	380329	250805	257158	342030	363068	335586	307693	314153	295752	356158	330338	303239	359509	344774	335640	295828	313332	294751	193074	212281	230697	297397	330338	295828	NA	0.163466	0.224781	0.0738213	-0.0230701	0.00694444	0	0	0.636716	0.267933	0.712443	0.410808
sp|P34042|GPA4_DICDI	P34042	gpaD	Guanine nucleotide-binding protein alpha-4 subunit OS=Dictyostelium discoideum GN=gpaD PE=1 SV=1	75.37	0.0022805	2	sp|P34042|GPA4_DICDI	1624.11	594.273	576.751	1095.63	848.989	1057.68	1156.71	1324.13	1252.07	860.21	577.688	1015.83	1248.72	758.561	724.457	839.507	465.971	1177.07	1288.38	1176.11	1227.84	1241.11	1534.68	1578.01	598.102	194.085	1793.31	1095.63	839.507	1241.11	NA	0.456895	0.534079	-0.162481	0.51831	0.222222	0.111111	0.0555556	0.175061	0.965369	0.257661	0.979529
sp|P34092|MYOB_DICDI	P34092	myoB	Myosin IB heavy chain OS=Dictyostelium discoideum GN=myoB PE=1 SV=2	623.05	0	14	sp|P34092|MYOB_DICDI	52719.5	56313.6	55433.5	24280.4	33676.8	39011.4	20545.9	21774.7	23537.7	33061	38967.4	34049.3	24255	19838.4	20712	9455.22	8681.82	9463.66	61595	65077.8	66974.2	51521.9	42562.5	44880.8	8908.91	8716.56	10791.8	33676.8	20712	44880.8	NA	0.312252	0.527282	-0.763461	0.208684	0.0222222	0.0222222	0	0.000157362	0.591114	0.00170038	0.703593
tr|Q58A40|Q58A40_DICDI	Q58A40	DD7-1	Uncharacterized protein OS=Dictyostelium discoideum GN=DD7-1 PE=2 SV=1	170.12	0	3	tr|Q58A40|Q58A40_DICDI	105.977	23.3692	26.6773	795.565	45.1402	299.075	75.5774	445.29	253.11	102.177	125.882	25.9351	47.698	233.531	69.2508	1048.14	837.653	699.892	123.479	166.005	138.33	4260.83	3086.92	2325.9	10478.1	5635.01	5081.04	105.977	125.882	3086.92	NA	1.25472	1.54605	0.911606	2.95921	0.518519	0.555556	0.148148	0.4814	0.000132018	0.573583	0.00485167
sp|P34109|MYOD_DICDI	P34109	myoD	Myosin ID heavy chain OS=Dictyostelium discoideum GN=myoD PE=1 SV=2	473.06	0	10	sp|P34109|MYOD_DICDI	42521.5	41646.2	44027.5	23234.5	28148.6	28805.5	16867	16970.8	17677.8	28479.8	28897.5	29377.4	20326.3	19579.5	18641.4	17565.9	16287	14224	82432	85768.7	90056.5	57259.4	48995.7	51972.8	11931.3	12133	14532	28148.6	19579.5	51972.8	NA	0.184428	0.417385	-0.523716	0.851411	0	0.010101	0	0.0045505	0.0459726	0.017207	0.135449
sp|P34112|CDK1_DICDI	P34112	cdk1	Cyclin-dependent kinase 1 OS=Dictyostelium discoideum GN=cdk1 PE=2 SV=1	65.82	0.00212993	2	sp|P34112|CDK1_DICDI	576.989	512.546	1169.45	968.334	4080.61	6497.16	1738.94	3463.17	5024.7	771.444	1330.13	1493.5	4044.14	2794.7	3061.9	7017.22	2499.59	2864.82	358.353	544.757	1265.46	4379.92	2203.92	6561.33	3638.38	2298.76	1661.4	1738.94	2794.7	2203.92	NA	0.83728	0.983289	0.352868	0.0141784	0	0	0	0.330735	0.922172	0.425075	0.947139
sp|P34113|RL3_DICDI	P34113	rpl3	60S ribosomal protein L3 OS=Dictyostelium discoideum GN=rpl3 PE=1 SV=2	1821.15	0	33	sp|P34113|RL3_DICDI	1.1966e+06	1.23384e+06	983794	1.49701e+06	783101	833151	1.20414e+06	643280	600581	899696	850063	805871	706969	726192	730156	598686	575568	612191	1.10251e+06	1.1136e+06	929548	876911	914158	858636	587323	516574	748635	983794	726192	876911	NA	0.245011	0.275096	-0.287808	-0.118145	0.0328283	0.020202	0.0227273	0.0110715	0.220448	0.0313655	0.3606
sp|P34118|MVPA_DICDI	P34118	mvpA	Major vault protein alpha OS=Dictyostelium discoideum GN=mvpA PE=1 SV=1	1226.5	0	31	sp|P34118|MVPA_DICDI	138825	138597	121480	198472	134139	140980	258935	180824	168096	127596	115331	115738	137857	154803	143381	176745	159455	165165	78492.7	75194	73834.7	79705.9	98961.9	80140	81496.3	84661.6	85825.6	140980	143381	80140	NA	0.167507	0.232521	-0.121689	-0.882208	0.00673401	0.020202	0	0.129877	3.48216e-05	0.201497	0.00255938
sp|P34119|PSA4_DICDI	P34119	psmA4	Proteasome subunit alpha type-4 OS=Dictyostelium discoideum GN=psmA4 PE=2 SV=1	124.16	0	3	sp|P34119|PSA4_DICDI	1651.32	1937.8	2561.48	3187.88	2366.55	2307.9	2790.86	2815.14	1582.84	3657.5	2825.15	3694.99	4439.68	5069	4145.84	10002.9	12894.9	11457.1	2972.96	2403.12	2743.92	4803.5	5233.86	4052.59	3472.98	3455.6	3994.37	2366.55	4439.68	3472.98	NA	0.683651	0.306347	1.09892	0.591487	0	0	0	0.000475891	0.00197751	0.0032728	0.0249088
tr|Q54LF1|Q54LF1_DICDI	Q54LF1	DDB_G0286669	Acyl-coenzyme A oxidase OS=Dictyostelium discoideum GN=DDB_G0286669 PE=3 SV=2	82.51	0.00237812	2	tr|Q54LF1|Q54LF1_DICDI	489.793	518.728	427.905	1186.06	294.812	324.942	3329.03	1124.58	1097.61	557.848	636.636	107.643	14.7701	286.643	725.423	1032.15	1621.86	387.77	3685.8	3619.52	3341.87	2303.52	2449.23	2566.95	2441.97	3037.09	3880.54	518.728	557.848	3037.09	NA	0.810539	0.568685	-0.0405427	2.80275	0	0.555556	0	0.148554	0.000184625	0.224549	0.00580394
sp|P34121|COAA_DICDI	P34121	coaA	Coactosin OS=Dictyostelium discoideum GN=coaA PE=1 SV=1	110.74	0	3	sp|P34121|COAA_DICDI	5906.35	4143.13	5559.15	2582.41	5905.35	5182.68	4123.01	7019.67	3131.74	5029.66	4538.19	6481.86	4185.03	6491.53	6389.75	9283.44	7166.12	9003.33	4964.2	5053.43	4984.75	4818.23	5932.13	7099.79	6806.51	3605.51	4493.12	5182.68	6481.86	4984.75	NA	0.458058	0.3563	0.221545	0.286541	0.037037	0	0	0.0354814	0.400503	0.0746443	0.541923
sp|P34123|PRS6B_DICDI	P34123	psmC4	26S proteasome regulatory subunit 6B homolog OS=Dictyostelium discoideum GN=psmC4 PE=1 SV=1	906.74	0	20	sp|P34123|PRS6B_DICDI	24881.7	22979	18762.2	38463.5	21581.2	20109.9	45889.3	28375.3	29693.7	23349.9	20982.5	21407.2	25729.7	26639.7	27062.8	50934.2	45586.5	65785.4	20761.8	22448.6	21797.1	25760.2	24347.7	28462.7	167642	140016	156794	24881.7	26639.7	25760.2	NA	0.365551	0.833803	0.190266	0.216303	0.0505051	0.0606061	0.0353535	0.180515	0.0586299	0.263709	0.155993
sp|P34124|PRS8_DICDI	P34124	psmC5	26S proteasome regulatory subunit 8 OS=Dictyostelium discoideum GN=psmC5 PE=1 SV=2	1202.71	0	25	sp|P34124|PRS8_DICDI	28152.8	28767.4	25593.7	58255.9	24076.7	25480.3	58357.9	36870.5	36116.9	28229.4	30545	30993.3	35323.8	37412.5	38091.2	61288.4	62809.3	60702.7	35745.1	35053.6	32336.1	37218.4	42200.6	37413.5	275458	254777	307499	28767.4	37412.5	37413.5	NA	0.292888	0.940121	0.276163	0.554178	0.0396825	0.0793651	0.0198413	0.113536	0.0174441	0.181165	0.0810838
sp|P34136|HMDH2_DICDI	P34136	hmgB	3-hydroxy-3-methylglutaryl-coenzyme A reductase 2 OS=Dictyostelium discoideum GN=hmgB PE=2 SV=2	452.19	0	9	sp|P34136|HMDH2_DICDI	23656	26564.5	26476.5	31451.2	19820.6	20991.4	34474.8	22875.7	21015.5	30117.3	30008.7	27538.6	29640.3	26650.2	29493	25585.9	27835.3	32012.4	20957.5	20302.6	21967.7	20820.2	18974.9	21873.5	43624.1	42265.3	44795.3	23656	29493	21873.5	NA	0.206734	0.44094	0.283099	-0.0629124	0.0808081	0.010101	0.0505051	0.107933	0.618965	0.173875	0.727176
sp|P34139|RAB1A_DICDI	P34139	rab1A	Ras-related protein Rab-1A OS=Dictyostelium discoideum GN=rab1A PE=2 SV=2	150.97	0	3	sp|P34139|RAB1A_DICDI	4910.56	5032.12	4564.37	7509.93	5705.54	6229.41	14167	7712.26	6828.67	5494.63	4180.99	4760.41	5759.21	6120.9	7089.72	7673.4	8075.94	9661.98	4802.31	4569.68	4695.96	6259.94	7096.02	6769.19	7397.34	7682.6	7694.14	6229.41	6120.9	6769.19	NA	0.252644	0.212778	0.0664772	-0.00555907	0.0555556	0.111111	0	0.720916	0.583447	0.787916	0.700733
sp|P34140|RAB1B_DICDI	P34140	rab1B	Ras-related protein Rab-1B OS=Dictyostelium discoideum GN=rab1B PE=2 SV=2	83.33	0.00238663	3	sp|P34140|RAB1B_DICDI	5805.44	6535.45	8411.24	769.677	6635.83	5523.07	852.086	6710.97	7608.95	7821.06	8661.13	8011.17	6992.19	8298.72	6489.63	8932.36	8937.72	8005.27	6811.77	7139.9	9026.29	9024.02	7727.48	9296.12	9230.79	8441.66	6501.29	6535.45	8011.17	8441.66	NA	1.22178	1.30134	0.406269	0.230625	0	0	0	0.041744	0.0536246	0.0833463	0.149437
sp|P34144|RAC1A_DICDI	P34144	rac1A	Rho-related protein rac1A OS=Dictyostelium discoideum GN=rac1A PE=1 SV=2	244.03	0	5	sp|P34144|RAC1A_DICDI	130627	128689	100742	176926	94270.1	102207	249328	125401	103026	95473.8	90781.1	87327.4	94365.7	96941.9	96321.3	84695.2	118007	106214	119571	113105	102541	129365	128062	107372	104476	114829	144894	125401	95473.8	114829	NA	0.298531	0.311613	-0.206159	-0.127055	0	0	0	0.035167	0.503099	0.074382	0.634785
sp|P34149|RACC_DICDI	P34149	racC	Rho-related protein racC OS=Dictyostelium discoideum GN=racC PE=1 SV=1	47.9	0.00189215	1	sp|P34149|RACC_DICDI	1741.61	983.967	1041.92	2539.35	1299.96	1773.92	3408.63	2067.38	1541.91	1372.63	1291.06	1035.37	1261.89	1139.23	1663.44	1422.68	1155.71	108.925	1415.94	1038.06	1220.78	1585.49	1471.53	1441.86	1410.31	1535.93	2389.63	1741.61	1261.89	1441.86	NA	0.515087	0.367233	-0.343477	-0.298667	0	0	0	0.0575872	0.301149	0.105651	0.446597
sp|P35084|RPB1_DICDI	P35084	polr2a	DNA-directed RNA polymerase II subunit rpb1 OS=Dictyostelium discoideum GN=polr2a PE=2 SV=2	227	0	6	sp|P35084|RPB1_DICDI	13237.2	11977.8	10804.3	11073.7	10274.8	8681.06	15034.3	9855.57	11759.1	8469.61	7245.02	8852.49	6924.77	7362.25	6809.35	6934.11	7614.14	6857.63	12254.7	12787.6	11966.6	9762.4	9325.24	11454.1	6408.16	6364.09	6347.97	11073.7	7245.02	9762.4	NA	0.172692	0.330102	-0.64423	-0.139898	0	0.037037	0	0.000158843	0.149324	0.00170038	0.283141
sp|P36408|GBB_DICDI	P36408	gpbA	Guanine nucleotide-binding protein subunit beta OS=Dictyostelium discoideum GN=gpbA PE=1 SV=1	99.48	0	3	sp|P36408|GBB_DICDI	1163.24	1676.99	1650.12	4330.54	3139.33	3082.58	8771.18	5047.13	3279.84	2306.39	1916.51	2199.17	2880.29	3497.97	4467.44	3209.21	5362.41	5493.12	1736.74	1310.58	2042.11	3597.5	3176.31	3681.51	7486.77	6694.42	7502.78	3139.33	3209.21	3597.5	NA	0.409606	0.381857	0.192603	0.256157	0	0	0	0.610489	0.245521	0.688997	0.386524
sp|P36409|RAB2A_DICDI	P36409	rab2A	Ras-related protein Rab-2A OS=Dictyostelium discoideum GN=rab2A PE=2 SV=2	58.15	0.00202224	1	sp|P36409|RAB2A_DICDI	1558.92	1748.41	1683.56	3192.79	1556.75	1613.65	3161.29	3150.75	2082.25	1373.93	852.327	2015.97	1344.8	1139.1	1706.34	1580.08	3141.58	2982.42	2170.91	1671.27	1577.13	2293.69	2317.85	1543.4	2719.62	3567.6	3750.23	1748.41	1580.08	2293.69	NA	0.408156	0.308698	-0.182242	-0.0642145	0	0	0	0.114852	0.429444	0.182768	0.571296
sp|P36410|RAB14_DICDI	P36410	rab14	Ras-related protein Rab-14 OS=Dictyostelium discoideum GN=rab14 PE=1 SV=2	443.24	0	10	sp|P36410|RAB14_DICDI	35999.4	37681.5	34664.1	42348.9	35079.6	38192.6	63466.1	60545.4	52995.3	36255.6	37696.8	39058.6	37286.9	34229.4	41743.8	58886.5	73259.1	61988.6	45328.8	38165.5	42172.7	48090.8	45815.3	46468.2	49161	55877.3	57474.1	38192.6	39058.6	46468.2	NA	0.10755	0.157409	0.0102306	0.183438	0.0222222	0	0.0111111	0.537906	0.324527	0.623229	0.470078
sp|P36411|RAB7A_DICDI	P36411	rab7A	Ras-related protein Rab-7A OS=Dictyostelium discoideum GN=rab7A PE=1 SV=1	99.17	0	2	sp|P36411|RAB7A_DICDI	5884.52	4628.13	4806.86	5482.48	4136.83	4006.41	3985.25	3418.6	3095.01	3182.14	3252.3	1499.08	3258.58	3218.48	3262.99	6404.19	6171.91	2190.16	4848.77	5915.46	5544.34	5827.66	5615.49	4685.56	2863.89	2227.27	2383.98	4136.83	3252.3	4848.77	NA	0.569456	0.261591	-0.498906	0.0880872	0	0.0555556	0	0.136501	0.752362	0.209364	0.824686
sp|P36412|RB11A_DICDI	P36412	rab11A	Ras-related protein Rab-11A OS=Dictyostelium discoideum GN=rab11A PE=1 SV=1	236.89	0	6	sp|P36412|RB11A_DICDI	17726.9	16029.9	15612.1	28120.1	18322.1	17108.7	40741.6	28028.3	24804.3	14832	14585.2	13048.7	19920.7	20448	18253.8	24082.2	37660.4	23980	17451.1	16619.6	16881.3	20320.9	23018.1	18586.7	17409.6	15212.6	22548.7	18322.1	19920.7	17451.1	NA	0.242604	0.306977	-0.136257	-0.0226242	0	0	0	0.285641	0.215845	0.378708	0.35701
sp|P36413|ODP2_DICDI	P36413	pdhC	Dihydrolipoyllysine-residue acetyltransferase component of pyruvate dehydrogenase complex, mitochondrial OS=Dictyostelium discoideum GN=pdhC PE=1 SV=2	925.91	0	20	sp|P36413|ODP2_DICDI	102546	100901	98546.8	90527.8	83466.1	86425.6	104620	89800.2	81990.7	119508	115988	114618	118341	107561	110919	128210	136842	125787	82334.4	79796.8	79824.8	70549.2	73441.7	73201.5	67938.7	76305.5	73285.4	90527.8	118341	73441.7	NA	0.112726	0.0892906	0.35998	-0.303972	0.00966184	0.00483092	0.00483092	0.00148683	0.0143559	0.00750435	0.0705203
sp|P36415|HS7C1_DICDI	P36415	hspB	Heat shock cognate 70 kDa protein 1 OS=Dictyostelium discoideum GN=hspB PE=1 SV=2	1331.6	0	23	sp|P36415|HS7C1_DICDI	141609	142817	136225	223155	178138	187321	248828	245290	213631	200590	202304	197425	283362	294965	296442	492610	504862	450589	174627	180088	182891	302032	312157	256057	456730	466559	443455	187321	294965	302032	NA	0.188595	0.203857	0.662236	0.450954	0.0681004	0.0501792	0.0430108	4.61228e-05	0.000558381	0.000868283	0.0121603
sp|P36418|VILB_DICDI	P36418	vilB	Protovillin OS=Dictyostelium discoideum GN=vilB PE=1 SV=1	131.39	0	4	sp|P36418|VILB_DICDI	1131.14	1128.46	1078.15	2974.14	2445.45	2634.89	5294.64	4030.17	3036.02	1514.84	829.751	1251.84	2742.04	2446.38	2225.43	3279.71	4033.97	3617.3	1690.48	1743.87	1954.55	3045.61	3022.52	3029.33	5064.26	5205.57	4952.3	2634.89	2446.38	3029.33	NA	0.233672	0.21451	0.000551709	0.369216	0.0833333	0.388889	0	0.60426	0.0121294	0.684595	0.0651626
sp|P36967|SUCA_DICDI	P36967	scsA	Succinate--CoA ligase [ADP/GDP-forming] subunit alpha, mitochondrial OS=Dictyostelium discoideum GN=scsA PE=1 SV=3	406.66	0	8	sp|P36967|SUCA_DICDI	123315	112312	113107	114477	67524	78719.9	72175.7	43681.9	39016.2	86378.2	71684.1	83590.9	75342.2	61957.5	63589.1	57603.3	65382.4	53704.6	67701.6	82409.6	72593	52191.8	58818.3	42318.3	32099.2	36987.4	36710.8	78719.9	65382.4	52191.8	NA	0.348855	0.278952	-0.325362	-0.639788	0	0	0	0.182783	0.00185709	0.266361	0.0249088
sp|P42520|RS17_DICDI	P42520	rps17	40S ribosomal protein S17 OS=Dictyostelium discoideum GN=rps17 PE=3 SV=2	705.52	0	11	sp|P42520|RS17_DICDI	675107	667199	645252	572612	460328	446135	481898	340681	351004	526681	547582	541961	382086	412721	391914	356563	336237	318145	722406	778224	670037	485037	558746	456881	313973	315292	386152	481898	391914	485037	NA	0.115379	0.172716	-0.251673	0.0543773	0	0.00617284	0	0.0110953	0.90154	0.0313655	0.93741
tr|Q55BU2|Q55BU2_DICDI	Q55BU2	cahA	Carbonic anhydrase OS=Dictyostelium discoideum GN=cahA PE=3 SV=1	161.1	0	3	tr|Q55BU2|Q55BU2_DICDI	1884.57	1724.58	1698.3	2514.81	1340.23	1389.84	7976.51	3359.78	3090.61	4434.95	3224.01	3632.39	3750.06	5820.9	4895.39	9109.33	14324.4	14333.4	11067.1	12729.9	10193.6	12381.8	13602.2	10734.8	8289.24	9048.11	11916.8	1884.57	4895.39	11067.1	NA	0.467927	0.501873	1.23468	2.55397	0	0	0	0.00011484	1.83069e-05	0.00140679	0.00153778
tr|Q86J14|Q86J14_DICDI	Q86J14	DDB0167842	Uncharacterized protein OS=Dictyostelium discoideum GN=DDB0167842 PE=4 SV=1	46.15	0.0018622	1	tr|Q86J14|Q86J14_DICDI	45.1153	42.4021	67.7466	95.1084	25.4542	48.7016	77.1647	78.45	66.0722	36.3249	66.2379	87.441	29.5999	64.7905	36.8676	71.3337	67.0113	65.9108	234.986	266.736	254.23	95.1558	88.0875	122.48	641.825	577.795	777.304	66.0722	65.9108	254.23	NA	0.572237	0.599996	-0.113356	2.38089	0.222222	0.222222	0	0.869867	4.09515e-05	0.905709	0.0026755
sp|P42526|HATB_DICDI	P42526	hatB	Hisactophilin-2 OS=Dictyostelium discoideum GN=hatB PE=1 SV=2	69.96	0.00217865	2	sp|P42526|HATB_DICDI	3015.3	4279.4	3632.01	7336.57	4149.23	2975.78	8766.65	4658.83	4936.35	2622.86	2438.01	2166.22	2548.37	2679.55	3356.61	2569.47	5064.95	5235.25	4312.21	3878.95	3532.09	4945.97	3859.09	3710.97	2637.81	2386.83	3283.88	4279.4	2622.86	3710.97	NA	0.432063	0.416425	-0.630854	-0.14174	0	0	0	0.0224678	0.127189	0.0525291	0.253516
sp|P42528|ARP3_DICDI	P42528	arpC	Actin-related protein 3 OS=Dictyostelium discoideum GN=arpC PE=1 SV=1	1735.26	0	25	sp|P42528|ARP3_DICDI	819439	818064	856398	689707	548913	660523	315384	320643	333294	474423	530265	487262	455063	384549	392504	162582	131359	138164	873007	820280	845260	772929	688215	832910	179152	162017	129412	660523	392504	772929	NA	0.181771	0.365569	-0.788462	0.00390135	0.0185185	0.0123457	0.00308642	1.19498e-05	0.250921	0.000369815	0.392741
sp|P42530|DIS2_DICDI	P42530	dscE	Discoidin-2 OS=Dictyostelium discoideum GN=dscE PE=1 SV=1	3209.7	0	38	sp|P42530|DIS2_DICDI	871267	1.21703e+06	1.05648e+06	1.04495e+07	5.93442e+06	5.99461e+06	2.15111e+07	2.05358e+07	2.11833e+07	2.03992e+06	2.02715e+06	2.26298e+06	7.6033e+06	7.2646e+06	7.75136e+06	1.57638e+07	2.00185e+07	2.28102e+07	1.28495e+06	1.34298e+06	1.481e+06	1.34327e+07	1.10375e+07	1.45844e+07	3.46023e+07	3.58296e+07	3.17285e+07	5.99461e+06	7.6033e+06	1.34327e+07	NA	0.43031	0.241212	0.291776	0.582852	0.0385802	0.0324074	0.0324074	0.125299	0.000683945	0.195538	0.0138676
sp|P46793|RS15A_DICDI	P46793	rps15a	40S ribosomal protein S15a OS=Dictyostelium discoideum GN=rps15a PE=2 SV=3	346.8	0	7	sp|P46793|RS15A_DICDI	57984.6	55427.4	68142.9	43882	75366.6	65964.6	33937.4	58051.9	57523.6	72293.1	88535.1	84834.1	77159.3	80688.3	86318.8	77723.9	50501.4	79547.7	74615.2	70426	75167.2	66320.7	72769	96635.6	84056.5	78488.8	87377.2	57984.6	79547.7	75167.2	NA	0.295079	0.299469	0.387984	0.435143	0	0	0	0.00825437	0.0081007	0.0257484	0.0501391
sp|P46794|CBS_DICDI	P46794	cysB	Cystathionine beta-synthase OS=Dictyostelium discoideum GN=cysB PE=2 SV=2	1221.58	0	26	sp|P46794|CBS_DICDI	131062	132763	130591	178037	145540	144661	114933	87162	83670.5	116746	117302	119895	113588	124996	111148	79479.6	77554	81638.3	138012	146973	163988	156732	172529	189386	59042.8	50025.2	46376.3	131062	113588	146973	NA	0.133618	0.338531	-0.178622	0.0745456	0.037037	0.0111111	0	0.0145268	0.355787	0.038048	0.495741
sp|P46800|GBLP_DICDI	P46800	gpbB	Guanine nucleotide-binding protein subunit beta-like protein OS=Dictyostelium discoideum GN=gpbB PE=1 SV=2	140.14	0	4	sp|P46800|GBLP_DICDI	5555.72	6411.11	6608.93	9161.42	10698.2	9056.8	11497.1	11864.5	8712.18	6932.12	5769.43	6989.21	8172.29	9847.74	10282.3	12519.9	12014.8	16656.8	5997.01	7038.21	6328.23	9738.91	11405.6	12099.8	11098.8	8903.89	10137.1	9056.8	9847.74	9738.91	NA	0.279839	0.15147	0.0807116	0.0923797	0	0	0	0.29341	0.623791	0.386394	0.729928
sp|P48160|RL27A_DICDI	P48160	rpl27a	60S ribosomal protein L27a OS=Dictyostelium discoideum GN=rpl27a PE=3 SV=1	554.77	0	10	sp|P48160|RL27A_DICDI	665970	643197	522729	725282	447015	452003	645559	330039	310310	471485	379421	437199	451019	355181	353171	265421	349320	328926	567367	626621	563747	489713	531546	454078	314206	306855	386234	522729	355181	489713	NA	0.27782	0.25663	-0.355967	-0.0376666	0	0	0.017094	0.0112183	0.379317	0.0315614	0.518818
sp|P51405|RS4_DICDI	P51405	rps4	40S ribosomal protein S4 OS=Dictyostelium discoideum GN=rps4 PE=1 SV=3	901.38	0	15	sp|P51405|RS4_DICDI	1.02434e+06	1.01077e+06	903597	1.03793e+06	727611	742178	938505	597110	598796	796695	812178	767231	686199	689657	685062	578557	561653	559817	960834	1.04321e+06	874401	825575	819220	764528	567452	570278	637959	903597	686199	819220	NA	0.150111	0.167524	-0.236018	-0.0473849	0.010101	0	0	0.0145213	0.437598	0.038048	0.57887
sp|P54632|1433_DICDI	P54632	fttB	14-3-3-like protein OS=Dictyostelium discoideum GN=fttB PE=1 SV=2	246.57	0	5	sp|P54632|1433_DICDI	8424.3	8991.67	9638.8	19653.6	12704.1	9294.21	21927.3	12792.7	9983.11	10220.2	9752.6	10654.5	8125.87	12754.4	13301.4	16042.3	11276.1	9164.82	8841.97	11734.9	12971.1	10357.5	11790.4	10430.3	11430.6	11140.1	13606.7	9983.11	10654.5	11430.6	NA	0.299023	0.322162	0.00569646	0.0698104	0	0	0	0.535911	0.690385	0.623229	0.785936
sp|P54638|ARGE_DICDI	P54638	argE	Acetylornithine deacetylase OS=Dictyostelium discoideum GN=argE PE=1 SV=2	624.12	0	13	sp|P54638|ARGE_DICDI	7228.66	7166.33	10275.1	10730	16357.3	14054.2	14703.8	35960.3	24507.9	9644.13	10944	12748.6	20015	26460.2	27904.4	96884.7	71989.8	100452	8592.43	9998.99	11293.9	25363.2	40796.6	27892	51879.9	40254.8	27511.9	14054.2	26460.2	27511.9	NA	0.712658	0.469061	0.899429	0.480548	0.0518519	0.037037	0.0518519	0.00119484	0.00493677	0.00641932	0.0392273
sp|P54639|CYSP4_DICDI	P54639	cprD	Cysteine proteinase 4 OS=Dictyostelium discoideum GN=cprD PE=2 SV=2	233.35	0	5	sp|P54639|CYSP4_DICDI	3691.27	7580.93	3884.88	4821.39	5448.01	3614.18	4546.8	5525	3428.76	2641.68	3080.01	4775.2	6132.31	5633.07	5322.83	14507.5	12517.6	12467.9	3800.93	4708	4317.44	8554.4	17035.5	5895.21	26748.5	26802.6	31776.4	4546.8	5633.07	8554.4	NA	0.655493	0.888623	0.346983	0.827217	0.314815	0.148148	0.222222	0.156467	0.0114909	0.235602	0.0640443
sp|Q75JC8|TBCA_DICDI	Q75JC8	tbca	Tubulin-specific chaperone A OS=Dictyostelium discoideum GN=tbca PE=3 SV=3	98.61	0	1	sp|Q75JC8|TBCA_DICDI	92.3842	280.311	128.447	391.906	149.182	107.439	329.999	85.4472	104.599	246.09	222.386	111.553	159.309	93.911	166.695	207.884	482.543	272.127	452.998	257.248	336.443	614.953	703.176	419.044	2225.48	2618	3801.74	128.447	207.884	614.953	NA	0.962021	1.30257	-0.203446	2.23682	0.555556	0.518519	0.333333	0.429367	0.000940286	0.521089	0.0167542
sp|P54641|VA0D_DICDI	P54641	vatD-1	V-type proton ATPase subunit d OS=Dictyostelium discoideum GN=vatD-1 PE=1 SV=2	567.8	0	9	sp|P54641|VA0D_DICDI	31129.7	29510.4	36926.3	30255.7	46496.7	49025.2	43403.2	56569.1	60421.1	29922.7	30382.2	29124.4	30244.7	32196.9	31913.8	32818	30419.8	35117.7	44060	45562.8	49334.1	61273.9	47709.1	56214.1	37577.3	36518.9	26598	43403.2	30419.8	45562.8	NA	0.234728	0.417669	-0.403312	0.197407	0.0277778	0.0185185	0.00925926	0.00840229	0.702058	0.0260419	0.791582
sp|P54644|KRAC_DICDI	P54644	pkbA	RAC family serine/threonine-protein kinase homolog OS=Dictyostelium discoideum GN=pkbA PE=1 SV=1	99.57	0	2	sp|P54644|KRAC_DICDI	720.956	688.477	669.034	525.598	1294.14	1083.65	175.588	2075.3	2765.28	1402.92	1426.92	1152.27	1638.33	1467.94	1519.25	946.497	1320.83	1976.43	1080.76	671.953	1269.86	1440.42	1437.11	2404.78	3940.9	2574	1625.37	720.956	1426.92	1440.42	NA	0.73281	1.81518	0.784333	0.584057	0.0555556	0	0	0.0357045	0.0643067	0.0747602	0.165481
sp|P54647|VATA_DICDI	P54647	vatA	V-type proton ATPase catalytic subunit A OS=Dictyostelium discoideum GN=vatA PE=1 SV=2	719.56	0	13	sp|P54647|VATA_DICDI	13101.4	15571	14281.3	28267.8	23629.3	21588.3	40220.3	45609.6	41719.4	18445.3	21093.6	20546.4	25358.3	29803.3	28326.3	71843.4	62879.9	74036.5	19216.4	19911.5	24802.9	34181.7	36500.7	41712.1	50651.1	42861.4	35549.7	23629.3	28326.3	35549.7	NA	0.191074	0.25894	0.463263	0.354737	0.0416667	0.0138889	0.00694444	0.00186327	0.0223795	0.00876482	0.089614
sp|P54648|VATC_DICDI	P54648	vatC	V-type proton ATPase subunit C OS=Dictyostelium discoideum GN=vatC PE=2 SV=1	266.68	0	5	sp|P54648|VATC_DICDI	3935.68	4037.49	3850.91	6689.87	4256.55	3704.98	11084.8	6753.68	6647.01	3908.8	2823.49	2873.14	3368.17	3677.68	3652.77	7401.83	6159.83	7340.5	4112.73	5700.3	4958.39	6197.07	7673.85	6041.7	8548.93	6884.02	8340.17	4256.55	3677.68	6197.07	NA	0.229654	0.271692	-0.210886	0.32737	0	0.0222222	0.0222222	0.0357272	0.111205	0.0747602	0.231497
sp|P54651|HSC90_DICDI	P54651	hspD	Heat shock cognate 90 kDa protein OS=Dictyostelium discoideum GN=hspD PE=1 SV=2	1192.26	0	23	sp|P54651|HSC90_DICDI	72674	72359.1	62551.7	106309	77096.6	76878.3	118583	85239.3	70933.3	89080.7	81377.2	84083.5	107229	122884	127944	153238	186979	177889	69958.3	78831.1	72324.4	96167.3	104193	90273.3	70525.1	64825.9	89419.8	76878.3	122884	78831.1	NA	0.325234	0.237992	0.426773	0.123592	0.0153257	0.00383142	0	0.0028225	0.993619	0.0119829	0.996233
sp|P54653|CBP2_DICDI	P54653	cbp2	Calcium-binding protein 2 OS=Dictyostelium discoideum GN=cbp2 PE=2 SV=1	47.79	0.00188857	1	sp|P54653|CBP2_DICDI	32.3968	101.449	207.09	168.457	629.591	411.263	34.5588	467.515	720.389	124.945	470.794	728.353	277.037	413.641	433.43	948.651	798.234	888.699	395.609	661.199	949.876	662.168	821.115	513.927	2994.52	1941.97	1363.59	207.09	470.794	821.115	NA	1.67216	2.02765	0.771798	2.05443	0	0	0	0.0174457	0.00188524	0.0435524	0.0249088
sp|P54654|CAP_DICDI	P54654	cap	Adenylyl cyclase-associated protein OS=Dictyostelium discoideum GN=cap PE=1 SV=1	1093.02	0	20	sp|P54654|CAP_DICDI	82633.7	75202.1	70212.6	168042	87027.8	77364.5	209231	98466.4	88235.2	74725.9	74246.9	73456.1	90333.4	121305	112119	133331	133183	178908	70852.1	70902.8	68471.1	82501.6	99354.7	93987.2	240697	236417	290298	87027.8	112119	93987.2	NA	0.400907	0.638	0.065151	0.191112	0.0512821	0.0555556	0.042735	0.640603	0.339351	0.714075	0.483145
sp|P54640|CYSP5_DICDI	P54640	cprE	Cysteine proteinase 5 OS=Dictyostelium discoideum GN=cprE PE=2 SV=2	76.53	0.00229885	2	sp|P54640|CYSP5_DICDI	340.699	178.196	290.633	453.981	264.438	607.641	891.721	1658.94	935.621	412.174	193.037	56.516	315.301	576.787	410.366	3511.58	4181.56	4939.24	481.981	535.7	267.18	2336.74	2136.26	2183.72	4940.36	5439.6	4278.39	453.981	412.174	2183.72	NA	0.858281	0.555173	0.274757	1.8455	0.222222	0.388889	0.111111	0.360342	0.000154738	0.454943	0.00519918
sp|P54658|HS32_DICDI	P54658	hspC	32 kDa heat shock protein OS=Dictyostelium discoideum GN=hspC PE=2 SV=1	84.61	0	2	sp|P54658|HS32_DICDI	4729.46	5255.2	4061.9	13499.6	5523.31	5948.08	11463.6	5567.17	5372.67	3260.92	3552	3230.09	3258.59	4527	4062.89	5531.27	5675.78	4174.38	3742.53	4151.74	3506.27	6584.36	7571.37	4985.08	8046.71	7461.11	7735.28	5523.31	4062.89	6584.36	NA	0.320732	0.352904	-0.536397	-0.254807	0.0555556	0	0.166667	0.00738918	0.441682	0.0237423	0.582307
sp|P54659|MVPB_DICDI	P54659	mvpB	Major vault protein beta OS=Dictyostelium discoideum GN=mvpB PE=1 SV=1	1959.52	0	38	sp|P54659|MVPB_DICDI	180412	182241	175982	242956	200085	207743	299782	272607	281668	187191	193995	179653	226283	229404	220904	282671	239055	255500	117299	122714	124234	134905	155153	159660	140509	127973	113214	207743	226283	127973	NA	0.0889912	0.227809	0.0297811	-0.6211	0.0118203	0.00945626	0.00472813	0.937344	0.000247802	0.954387	0.00728537
sp|P54660|PONA_DICDI	P54660	ponA	Ponticulin OS=Dictyostelium discoideum GN=ponA PE=1 SV=1	156.24	0	2	sp|P54660|PONA_DICDI	6613.41	13136.9	25965.2	11742.6	42646	31154.3	8845.14	22638.2	46032.7	16874.5	26833.7	18484.7	23955	24976.2	30767.6	11705.6	3983.42	6125.7	8392.14	5908.35	12117.2	24781	9253.33	35068.9	1299.56	3444.71	1552.03	22638.2	18484.7	8392.14	NA	0.744702	1.04998	-0.0180194	-1.1528	0.148148	0	0	0.496543	0.0228335	0.586869	0.0904113
sp|P54661|SMLA_DICDI	P54661	smlA	Small aggregate formation protein OS=Dictyostelium discoideum GN=smlA PE=2 SV=2	1165.33	0	21	sp|P54661|SMLA_DICDI	336803	338050	298714	685239	404939	359054	2.69781e+06	1.29772e+06	1.61624e+06	557358	663634	683012	782970	736426	761894	1.23353e+06	677709	727979	837422	895422	734868	786210	686737	703513	1.37895e+06	1.43382e+06	1.50086e+06	404939	727979	837422	NA	0.542857	0.467393	0.7267	0.762051	0.0296296	0.0222222	0.0296296	0.517085	0.0495974	0.605067	0.143309
sp|P54671|H1_DICDI	P54671	H1	Histone H1 OS=Dictyostelium discoideum GN=H1 PE=1 SV=3	196.21	0	4	sp|P54671|H1_DICDI	28598.5	24275.4	21983.3	39261	22023.5	22212.7	48124	26978.6	25786.9	18843.6	18140.5	17923.3	19985.2	22959.5	21625.8	18975.8	21818.4	20653.5	23050.8	22190.5	20709.2	21255	23072.7	18307.1	30868	36434	49419.5	25786.9	19985.2	23050.8	NA	0.27434	0.41656	-0.320251	-0.129552	0	0	0	0.00956789	0.604005	0.0286306	0.713087
sp|P54679|PMA1_DICDI	P54679	patB	Probable plasma membrane ATPase OS=Dictyostelium discoideum GN=patB PE=2 SV=2	679.38	0	14	sp|P54679|PMA1_DICDI	32873.1	38589.2	33235.3	50829.1	37107.2	37394.3	26558.7	18476.9	15546.5	23090.6	23676.9	26824.6	31170.8	29944.7	30740.2	11591.1	19957.4	15946.9	13454.9	12653.3	10644.2	14680	13121.7	12522.5	41095.7	44842	56237.4	33235.3	23676.9	13454.9	NA	0.265367	1.13409	-0.309398	-1.49974	0.031746	0.00793651	0.0238095	0.0106113	0.175106	0.0304679	0.313432
sp|Q54QI4|HGD_DICDI	Q54QI4	hgd	Homogentisate 1,2-dioxygenase OS=Dictyostelium discoideum GN=hgd PE=2 SV=1	127.78	0	3	sp|Q54QI4|HGD_DICDI	412.536	807.878	523.132	912.535	1105.59	976.649	158.376	954.134	734.214	1668.11	1737.05	2003.14	3150.33	6194.62	3555.14	6786.27	5759.84	8452.03	431.428	667.913	1195.69	2385.76	3824.98	4722.08	17859.9	15318.1	10262.6	807.878	3555.14	3824.98	NA	1.39598	2.06044	2.01562	1.79064	0.185185	0.0740741	0.111111	4.86085e-05	0.00450339	0.000868283	0.0367777
sp|P54697|MYOJ_DICDI	P54697	myoJ	Myosin-J heavy chain OS=Dictyostelium discoideum GN=myoJ PE=3 SV=2	1141.93	0	28	sp|P54697|MYOJ_DICDI	115752	111587	106408	87904.8	67422.8	73392.3	87098.1	67052	68814.7	50300	54269.4	49460	38557.8	33455.8	33049.7	20300.2	22603.5	23610.4	114685	113989	112177	66680.9	60659.8	61575.4	14566.5	15779	15582.2	87098.1	33455.8	61575.4	NA	0.212268	0.538599	-1.18892	-0.253275	0.0191571	0.091954	0.0229885	7.43946e-07	0.0292799	8.30815e-05	0.104343
sp|P54872|HMCSA_DICDI	P54872	hgsA	Hydroxymethylglutaryl-CoA synthase A OS=Dictyostelium discoideum GN=hgsA PE=1 SV=2	145.72	0	4	sp|P54872|HMCSA_DICDI	11127	8391.29	11146.3	9440.15	6101.36	8489.53	16639.3	13112.7	9842.57	7236.63	8273.96	7794.19	5668.74	6225.47	6552.11	9818.86	15855.2	13297.4	11046.3	9394.08	9596.55	8094.62	9871.19	8354.3	4555.16	5295.61	7921.32	9842.57	7794.19	8354.3	NA	0.318068	0.445155	-0.373724	-0.215982	0	0	0.0277778	0.117252	0.188602	0.185085	0.32844
sp|P83401|AL7A1_DICDI	P83401	DDB_G0276821	Putative aldehyde dehydrogenase family 7 member A1 homolog OS=Dictyostelium discoideum GN=DDB_G0276821 PE=3 SV=2	291.83	0	7	sp|P83401|AL7A1_DICDI	11450.5	7974.91	10328.8	4977.08	12869.4	10440	6670.39	14302.1	10000.3	9698.32	9217.85	11372	9245.58	12811.6	10959.6	19291.5	12836.1	15349.5	5111.55	5703.23	6818.35	6985.39	7583.61	8582.55	10162.8	6149.91	5756.31	10328.8	11372	6818.35	NA	0.478569	0.500735	0.138812	-0.599175	0.031746	0.015873	0.015873	0.0914006	0.0501667	0.154881	0.143811
sp|P90521|PFKA_DICDI	P90521	pfkA	ATP-dependent 6-phosphofructokinase OS=Dictyostelium discoideum GN=pfkA PE=1 SV=2	1198.04	0	23	sp|P90521|PFKA_DICDI	176098	173486	146145	236712	132595	139650	352021	208202	243978	159858	148238	139624	118319	127723	126558	183264	150788	140974	160502	157899	142853	143750	122164	131899	97823.2	104261	117721	176098	140974	131899	NA	0.248235	0.358678	-0.226898	-0.135811	0.0246914	0.0288066	0.00823045	0.00954741	0.0195884	0.0286306	0.0850559
sp|P90526|RS3_DICDI	P90526	rps3	40S ribosomal protein S3 OS=Dictyostelium discoideum GN=rps3 PE=1 SV=1	1437.29	0	26	sp|P90526|RS3_DICDI	838580	829325	721779	1.23406e+06	698382	745657	1.10152e+06	619475	622429	705724	702124	667250	660899	703451	702607	626096	595886	597582	725185	757094	700591	748474	709851	739860	615740	600213	768258	745657	667250	725185	NA	0.205975	0.230777	-0.113331	-0.0455711	0.016835	0.023569	0.010101	0.0452242	0.223568	0.0881983	0.36415
sp|Q01501|VDAC_DICDI	Q01501	porA	Mitochondrial outer membrane protein porin OS=Dictyostelium discoideum GN=porA PE=1 SV=1	1103.02	0	20	sp|Q01501|VDAC_DICDI	293433	310488	366950	207705	259393	240644	157263	170279	213856	305581	327827	330208	284086	238768	244680	229064	181602	163914	270349	283377	315548	220882	222237	265342	227228	213784	176572	240644	244680	227228	NA	0.205898	0.20528	0.0585213	-0.118211	0.0266667	0.00444444	0	0.563831	0.916763	0.648158	0.944058
sp|Q02720|CSK2A_DICDI	Q02720	casK	Casein kinase II subunit alpha OS=Dictyostelium discoideum GN=casK PE=2 SV=1	91.9	0	2	sp|Q02720|CSK2A_DICDI	7609.97	8119.6	6395.95	3965.24	6278.62	7066.52	4098.12	6842.42	7067.9	5277.07	5330.44	6242.86	6399.1	5619.13	8383.58	7018.66	5962.84	8042.03	5736.62	6694.24	7008.93	6599.22	5579.41	6162.21	6296.1	5638.88	5625.67	6842.42	6242.86	6162.21	NA	0.345184	0.330405	-0.0349526	-0.197553	0	0.0555556	0	0.800318	0.902985	0.852513	0.938083
sp|Q03380|COMI_DICDI	Q03380	comA	Comitin OS=Dictyostelium discoideum GN=comA PE=1 SV=1	467.49	0	8	sp|Q03380|COMI_DICDI	28887.7	17397.1	16442.1	22408.9	20478.1	24417.7	31066.7	27560.7	30943.6	12241.5	10311.8	13813.5	14390.6	12108.6	12003	12834.3	16086.3	11906.2	26094	23017.2	25791.1	32804.3	25370.9	36059.7	11213.6	10920.5	9888.55	24417.7	12241.5	25370.9	NA	0.258604	0.518132	-0.776778	0.309091	0.037037	0.0617284	0.0617284	2.92973e-05	0.443809	0.000704969	0.582505
sp|Q03409|RS25_DICDI	Q03409	rps25	40S ribosomal protein S25 OS=Dictyostelium discoideum GN=rps25 PE=3 SV=1	359.01	0	6	sp|Q03409|RS25_DICDI	551033	528507	419413	592462	299463	322697	519500	248246	262682	382932	357606	355449	282884	296594	283949	266277	305152	236796	480516	503427	432639	365720	409911	302459	214523	207731	288972	419413	296594	365720	NA	0.296811	0.303978	-0.238731	-0.0934441	0	0	0	0.027855	0.242668	0.0622766	0.383887
sp|Q03479|MYOE_DICDI	Q03479	myoE	Myosin IE heavy chain OS=Dictyostelium discoideum GN=myoE PE=1 SV=2	285.29	0	8	sp|Q03479|MYOE_DICDI	26112.1	23542.1	22220.4	17825.4	12866.7	14170.6	20941.8	12326	11313.8	13565.3	13388.8	12698.2	10699.9	9363.97	8626.96	10028.7	11695.4	15913.4	28880.6	26719.9	27185	20336.6	19910	16555.4	5527.63	5231.34	5407.35	17825.4	11695.4	19910	NA	0.412053	0.465796	-0.736337	0.182677	0.0138889	0	0	0.00505564	0.32254	0.0186377	0.468859
sp|Q1ZXA8|Y1625_DICDI	Q1ZXA8	DDB_G0292160	Uncharacterized protein DDB_G0292160 OS=Dictyostelium discoideum GN=DDB_G0292160 PE=3 SV=1	109.33	0	3	sp|Q1ZXA8|Y1625_DICDI	473.211	464.327	151.054	1315.89	500.433	644.416	1351.56	1031.75	842.335	495.828	184.44	342.163	1194.67	1203.75	964.107	1381.18	1475.62	1937.41	200.162	479.622	358.064	682.411	1160.22	812.213	2507.2	2702.23	3060.83	644.416	1194.67	812.213	NA	0.482155	0.59694	0.516227	0.891456	0.148148	0.111111	0	0.171176	0.131718	0.252893	0.260337
sp|Q1ZXD3|PSMD3_DICDI	Q1ZXD3	psmD3	26S proteasome non-ATPase regulatory subunit 3 OS=Dictyostelium discoideum GN=psmD3 PE=1 SV=1	745.91	0	17	sp|Q1ZXD3|PSMD3_DICDI	8482.08	8688.12	7708.19	18152.5	9596.81	11304.1	17143.2	16241.1	14671.1	8761.57	9608.56	8691.18	10675.6	12673.5	12147.9	24781.4	21729.1	26215.6	8222.49	8787.17	9972.78	10952.1	10007.1	13056.9	63379.2	55505.4	72307.1	11304.1	12147.9	10952.1	NA	0.274359	0.777159	0.173161	0.207964	0.0849673	0.156863	0.0588235	0.185169	0.0693329	0.268506	0.174221
sp|Q1ZXE2|Y7875_DICDI	Q1ZXE2	DDB_G0287875	PH domain-containing protein DDB_G0287875 OS=Dictyostelium discoideum GN=DDB_G0287875 PE=2 SV=1	51.56	0.00194175	1	sp|Q1ZXE2|Y7875_DICDI	131.718	164.13	49.1369	191.424	63.6741	130.851	172.16	89.8289	56.2574	7.2827	63.8692	137.673	327.532	293.707	293.6	412.656	795.376	500.019	147.717	101.888	116.322	273.14	409.232	108.331	952.159	948.699	1304.02	130.851	293.707	273.14	NA	0.928537	1.26667	1.26119	1.24325	0.111111	0	0.222222	0.24173	0.0139124	0.332096	0.0698131
sp|Q1ZXG4|PRLA_DICDI	Q1ZXG4	prlA	Proliferation-associated protein A OS=Dictyostelium discoideum GN=prlA PE=2 SV=1	73.99	0.00226501	2	sp|Q1ZXG4|PRLA_DICDI	97.1521	283.981	223.103	86.0801	799.485	337.346	67.1724	598.431	392.016	448.436	257.59	309.258	303.244	949.407	891.66	351.197	343.848	672.038	99.9608	154.741	198.777	196.222	491.261	752.994	1305.5	973.342	894.794	283.981	351.197	491.261	NA	0.696912	1.75753	0.777632	0.701761	0.0555556	0.0555556	0	0.0173167	0.127997	0.0435524	0.254695
sp|Q1ZXP3|QCR6_DICDI	Q1ZXP3	uqcrh	Probable cytochrome b-c1 complex subunit 6 OS=Dictyostelium discoideum GN=uqcrh PE=3 SV=1	326.37	0	5	sp|Q1ZXP3|QCR6_DICDI	78755.8	78833.5	88360.4	108549	92290.5	80614.6	126414	82009.8	72757.6	67696	70832.6	64724.7	77906.5	87980.8	84730.5	52032.9	73542.3	61670.1	64245.9	80581.4	65968.3	82413.5	95480	70405.4	96002	102123	124163	82009.8	70832.6	82413.5	NA	0.224562	0.315728	-0.218314	-0.195356	0	0	0	0.0347519	0.701412	0.0739027	0.791582
sp|Q1ZXQ4|FCSB_DICDI	Q1ZXQ4	fcsB	Fatty acyl-CoA synthetase B OS=Dictyostelium discoideum GN=fcsB PE=2 SV=1	211.24	0	6	sp|Q1ZXQ4|FCSB_DICDI	15563.1	19170.9	24437.8	25395.6	32511.5	35679.2	34496.6	38087.6	39040.9	20416.5	22508.5	23305.4	31270.4	28825.4	27738.2	23842.1	23863.2	25865.5	22584.3	25064.5	29740.7	31914	33670.6	36698.1	12610.5	13603	11533.7	32511.5	23863.2	25064.5	NA	0.281795	0.495014	-0.173611	0.0505376	0	0.0185185	0	0.260296	0.262403	0.352659	0.404438
sp|Q23862|RACE_DICDI	Q23862	racE	Rho-related protein racE OS=Dictyostelium discoideum GN=racE PE=1 SV=1	148.48	0	3	sp|Q23862|RACE_DICDI	20801.7	20012.4	17240.1	33321.6	17822.1	18030.8	50220.2	25649.2	20104.8	19019.5	15357.1	15103.2	18499.4	17553.2	20721.4	16246.7	27433.8	23225.2	18238.7	18811.5	17614.7	17210.7	23862.5	16356.5	20110.2	21568.3	30781.1	20104.8	18499.4	18811.5	NA	0.322057	0.379946	-0.129224	-0.140598	0	0.0277778	0	0.14318	0.32253	0.217265	0.468859
sp|Q23883|NDUS2_DICDI	Q23883	nad7	NADH-ubiquinone oxidoreductase 49 kDa subunit OS=Dictyostelium discoideum GN=nad7 PE=1 SV=1	201.31	0	6	sp|Q23883|NDUS2_DICDI	15773.8	15012.9	11773.6	24164.6	14948.2	15109.5	20856.9	11461.2	10712.8	12594	12065.2	14594.3	15384.3	18604.6	15982.1	16079.9	15896.9	13749.9	12697.1	10101.6	10969.5	12707.1	10390.8	14285.8	9921.73	10257.3	14668	15012.9	15384.3	10969.5	NA	0.269244	0.330541	0.0810023	-0.313032	0.0740741	0.0185185	0.037037	0.920229	0.0512681	0.941853	0.144583
sp|Q23884|RM11_DICDI	Q23884	mrpl11	60S ribosomal protein L11, mitochondrial OS=Dictyostelium discoideum GN=mrpl11 PE=3 SV=1	43.09	0.00456204	1	sp|Q23884|RM11_DICDI	1533.97	891.355	825.406	315.073	945.515	800.565	1053.33	493.925	481.683	867.656	748.913	644.414	709.904	756.364	700.463	347.962	612.54	475.702	601.825	1341.7	564.754	820.376	772.496	1061.85	519.842	645.195	613.709	825.406	700.463	645.195	NA	0.566339	0.583824	-0.251202	0.349472	0	0	0	0.342534	0.969399	0.437372	0.982382
sp|Q23886|RT12_DICDI	Q23886	mrps12	Ribosomal protein S12, mitochondrial OS=Dictyostelium discoideum GN=mrps12 PE=3 SV=1	186.17	0	6	sp|Q23886|RT12_DICDI	54074.6	55252.2	46488.5	52779.7	28491.4	29226.3	27695	17804.2	21810	33533.9	37699.5	36204.4	25415.8	16103.3	22755.2	18177.8	17119.8	16679.3	39432.4	44265.9	38481.6	25268.3	23767.7	23746.6	8972.49	8692.17	9748.81	29226.3	22755.2	23767.7	NA	0.202038	0.314804	-0.551484	-0.455572	0.0185185	0	0	0.000601009	0.00191052	0.0037595	0.0249088
sp|Q23887|RT07_DICDI	Q23887	mrps7	Ribosomal protein S7, mitochondrial OS=Dictyostelium discoideum GN=mrps7 PE=3 SV=1	233.25	0	6	sp|Q23887|RT07_DICDI	38689.4	38888	34873.6	57092.4	29766.5	31273.3	44340.1	18511.4	21023.7	26057.3	23841.2	24649.1	20756.7	20221.1	19575.2	17367.5	15736.3	11785.3	29491.2	31638.2	25192.8	24283.2	20622.5	22672.3	7747.66	7643.6	11941.3	34873.6	20221.1	22672.3	NA	0.251722	0.359106	-0.6759	-0.529466	0.0185185	0	0	0.000203646	0.00261093	0.00197924	0.0260208
sp|Q23888|RM02_DICDI	Q23888	mrpl2	60S ribosomal protein L2, mitochondrial OS=Dictyostelium discoideum GN=mrpl2 PE=3 SV=1	315.54	0	7	sp|Q23888|RM02_DICDI	48220.3	45380.2	42657.9	49224.6	32716.4	34443.2	31880	24514.7	24704.7	29229.7	29549.7	26093	23745.8	22571.4	21872.7	17337	19071.8	18770.2	32370.7	34535.5	33322.3	31416.8	30956.9	32275.9	20100.3	19453.3	19598.8	34443.2	22571.4	31416.8	NA	0.148346	0.149556	-0.65509	-0.356327	0.0138889	0	0.0138889	3.64858e-05	0.0068152	0.000780132	0.0471451
sp|Q23889|RT19_DICDI	Q23889	mrps19	Ribosomal protein S19, mitochondrial OS=Dictyostelium discoideum GN=mrps19 PE=3 SV=1	111.79	0	2	sp|Q23889|RT19_DICDI	47009.6	47657.7	39364.6	29593.7	31765.3	32958.9	22376.9	17253.8	23538.5	26183.3	25882.8	27222.5	22818.4	20893.3	23609.7	16846.5	17910.1	12890.4	31949.5	29167	36992.6	28493.2	25425.3	24350.6	5796.17	7359.11	7115.8	31765.3	22818.4	25425.3	NA	0.22245	0.407366	-0.532104	-0.557161	0	0	0	0.000606733	0.0051057	0.00377523	0.0402974
sp|Q23917|PDE2_DICDI	Q23917	regA	3',5'-cyclic-nucleotide phosphodiesterase regA OS=Dictyostelium discoideum GN=regA PE=1 SV=1	175.76	0	4	sp|Q23917|PDE2_DICDI	2032.62	1867.16	1541.51	1868.89	1346.75	1637.72	4143.84	3914.7	3841.87	1538.16	1814.9	1856.12	1665.69	1942.05	1520.15	3568.27	2870.98	3268.66	1458.55	1575.93	1507.1	1775.47	1846.12	1443.1	10693.8	10136.7	12341.6	1868.89	1856.12	1775.47	NA	0.236457	0.607086	-0.16606	-0.0325673	0.166667	0.333333	0.222222	0.45154	0.125948	0.541295	0.251468
sp|Q23921|PKIA_DICDI	Q23921	pkiA	Protein pkiA OS=Dictyostelium discoideum GN=pkiA PE=1 SV=2	169.75	0	2	sp|Q23921|PKIA_DICDI	16.1739	294.307	29.5373	1062.3	462.248	19.1604	223.952	3128.4	1993.89	1000.28	968.117	806.8	646.384	1030.98	624.571	9205.12	4167.74	3403.16	31.6127	110.025	13.9127	1129.44	3462.69	1074.65	7408.84	5891.73	4775	294.307	1000.28	1129.44	NA	1.17796	1.68791	1.71786	0.966836	0.333333	0.333333	0.166667	0.0042466	0.0527065	0.0163203	0.147228
sp|Q54K96|NO66_DICDI	Q54K96	jcdg	Bifunctional lysine-specific demethylase and histidyl-hydroxylase NO66 OS=Dictyostelium discoideum GN=jcdg PE=3 SV=1	65.28	0.00212089	1	sp|Q54K96|NO66_DICDI	31.6893	33.316	101.309	137.695	319.426	212.915	208.006	283.539	345.63	812.167	257.95	726.506	1553.61	1094.69	1347.63	2616.8	1809.23	2870.54	234.828	192.995	269.745	471.115	482.828	721.063	1723.55	1223.32	440.093	208.006	1347.63	471.115	NA	0.658588	0.585061	2.9528	1.7746	0	0	0	1.35387e-07	6.77408e-05	2.27451e-05	0.00319569
sp|Q34312|NDUS1_DICDI	Q34312	nad11	NADH-ubiquinone oxidoreductase 75 kDa subunit OS=Dictyostelium discoideum GN=nad11 PE=3 SV=1	247.8	0	6	sp|Q34312|NDUS1_DICDI	802.427	830.287	1503.91	2617.81	1634.17	1867.65	1728.96	1905.98	2857.82	1332.77	1694.91	1360	1651.42	1725.35	2370.74	3356.37	3260.39	5874	2007.19	1784.03	2433.32	1849.88	1421.02	3425.2	6920.79	4639.46	3272.23	1728.96	1725.35	2433.32	NA	0.357394	0.530082	0.731983	0.87496	0.148148	0.0555556	0.0185185	0.0345813	0.0126385	0.0737247	0.0663523
sp|Q4W6B5|MPPB_DICDI	Q4W6B5	mppB	Mitochondrial-processing peptidase subunit beta OS=Dictyostelium discoideum GN=mppB PE=1 SV=1	689.41	0	13	sp|Q4W6B5|MPPB_DICDI	24296.7	34305.4	39212.9	48593.5	44648.2	42134.1	39730.2	33488.4	36032.5	52364.7	55125.2	51132.2	79007.7	65082.7	73000.6	64945.1	58807.4	72387	21676	17643.8	26673.9	36671.9	40810.6	45493.5	78519.3	68440.3	56082.6	39212.9	64945.1	40810.6	NA	0.153126	0.488459	0.708987	-0.129655	0.0522876	0.00653595	0	1.19366e-05	0.790748	0.000369815	0.852547
sp|Q54B14|QPCT_DICDI	Q54B14	qpct	Glutaminyl-peptide cyclotransferase OS=Dictyostelium discoideum GN=qpct PE=3 SV=1	55.46	0.0019861	2	sp|Q54B14|QPCT_DICDI	743.753	437.289	547.644	2081.92	575.223	1002.46	2755.67	718.205	922.032	124.704	274.019	146.182	60.5172	392.762	140.35	45.5205	171.745	14.12	372.482	542.011	509.099	527.738	625.651	596.862	1084.56	948.664	1651.62	743.753	140.35	596.862	NA	1.03673	0.561532	-2.57631	-0.105291	0.166667	0.5	0.166667	0.000538115	0.202561	0.00343926	0.341767
sp|Q54B67|MCFZ_DICDI	Q54B67	mcfZ	Mitochondrial substrate carrier family protein Z OS=Dictyostelium discoideum GN=mcfZ PE=2 SV=1	640.51	0	12	sp|Q54B67|MCFZ_DICDI	167547	160395	169265	232356	173460	182041	175859	144971	140269	141539	136607	142343	158450	156413	158958	110515	116285	135571	100195	97397.1	105490	131358	106258	139745	104184	111190	90251	169265	141539	105490	NA	0.128503	0.115684	-0.243368	-0.707038	0.0222222	0	0.00740741	0.00869421	0.000101977	0.0265569	0.00386855
sp|Q550A8|ATG3_DICDI	Q550A8	atg3	Autophagy-related protein 3 OS=Dictyostelium discoideum GN=atg3 PE=3 SV=3	162.94	0	3	sp|Q550A8|ATG3_DICDI	566.267	1184.82	1391.94	3810.22	2062.36	1628.18	3053.75	1685.71	2053.16	2143.81	4418.18	2855.14	3227.88	3720.16	3182.22	8156.16	6229.14	4233.8	1807.96	4430.42	3666.89	3318.93	3075.68	3198.01	12592.9	11486.7	10476.3	1685.71	3720.16	3666.89	NA	0.411165	0.561228	1.0441	1.67481	0.0277778	0	0.0833333	0.000206267	0.000309106	0.00198828	0.00865498
sp|Q54BQ5|NSF1C_DICDI	Q54BQ5	nsfl1c	NSFL1 cofactor p47 homolog OS=Dictyostelium discoideum GN=nsfl1c PE=3 SV=1	168.49	0	3	sp|Q54BQ5|NSF1C_DICDI	436.42	478.452	127.964	428.374	131.826	173.996	797.145	274.364	532.54	304.615	445.239	725.425	785.538	819.125	1269.26	3085.28	1681.58	1974.1	445.253	406.482	465.573	431.366	292.622	538.966	6896.93	3761.34	2084.72	428.374	819.125	465.573	NA	0.607681	1.0134	1.95249	1.63114	0.185185	0	0.111111	0.00130954	0.00488539	0.0068751	0.0390831
sp|Q54BC6|PSMD2_DICDI	Q54BC6	psmD2	26S proteasome non-ATPase regulatory subunit 2 OS=Dictyostelium discoideum GN=psmD2 PE=1 SV=1	1922.19	0	28	sp|Q54BC6|PSMD2_DICDI	12808.8	11874.3	15119.3	53384.2	16607.8	15923.2	24201.7	20406.5	24549.2	16052.2	21004	22466.3	25609.6	25972.4	27855.4	41129.9	37746.3	54497.8	19248.2	21420.5	20464.8	21228.8	21683.3	22592	232277	195849	147763	16607.8	25972.4	21683.3	NA	0.310489	1.01462	0.765081	0.587587	0.175439	0.207602	0.169591	0.0213184	0.0272919	0.0506473	0.100929
sp|Q54BC8|PSB5_DICDI	Q54BC8	psmB5	Proteasome subunit beta type-5 OS=Dictyostelium discoideum GN=psmB5 PE=1 SV=1	100.09	0	3	sp|Q54BC8|PSB5_DICDI	2602.96	2484.61	1459.41	4447.55	1853.63	1501.74	3424.89	2520.45	1104.88	4337.66	2901.32	3729.55	4024.51	4825.43	4430.37	9669.38	13280.4	11118.8	2472.52	2428.93	2306.76	3269.9	3739.24	2893.91	4065.47	3700.59	4508.89	2484.61	4430.37	3269.9	NA	0.848103	0.60875	1.3803	0.554073	0.037037	0	0.0740741	0.00142168	0.0420686	0.00730088	0.128501
sp|Q54BF6|MCFN_DICDI	Q54BF6	mcfN	Mitochondrial substrate carrier family protein N OS=Dictyostelium discoideum GN=mcfN PE=1 SV=2	493.69	0	10	sp|Q54BF6|MCFN_DICDI	29683.5	28715.6	26024.4	53679.7	31791.1	29631.9	47593.6	22046	22050.8	23290.7	21641	22991.9	26981.7	25958.4	28427.8	17965.9	19366.4	22157	20696.4	22854.1	23029.3	25401.4	25887.5	29824.7	37728.9	39148.5	48635.4	29631.9	22991.9	25887.5	NA	0.267996	0.536305	-0.292422	-0.296367	0.037037	0.111111	0.0555556	0.0186858	0.709219	0.0455901	0.794778
sp|Q54BM2|PAP1A_DICDI	Q54BM2	pabpc1A	Polyadenylate-binding protein 1-A OS=Dictyostelium discoideum GN=pabpc1A PE=1 SV=1	1405.68	0	25	sp|Q54BM2|PAP1A_DICDI	270646	274058	243404	234504	180123	203269	272280	183142	149635	232074	233212	228830	179288	186235	193918	112166	101006	99327.7	211122	228572	190238	152151	147101	151512	297389	282235	297638	234504	186235	211122	NA	0.261192	0.438722	-0.232837	-0.292175	0.0774411	0.0942761	0.0808081	0.0176265	0.736598	0.0437316	0.814582
sp|Q54BM3|MCFG_DICDI	Q54BM3	mcfG	Mitochondrial substrate carrier family protein G OS=Dictyostelium discoideum GN=mcfG PE=2 SV=1	277.7	0	5	sp|Q54BM3|MCFG_DICDI	9888.56	8702.46	8566.02	9263.81	9372.53	9158.99	8842.11	8476.05	8245.95	8223.56	8355.01	7104.69	8137.34	9782.04	8884.07	6641.29	5636.84	7487.25	8321.63	8024	8076.49	9060.96	8951.23	10872.9	14903.9	13785.4	12502.2	8842.11	8137.34	9060.96	NA	0.134079	0.282763	-0.187048	-0.0319403	0.0888889	0.0222222	0	0.0440778	0.220119	0.0866814	0.3606
sp|Q55E34|P5CR2_DICDI	Q55E34	pycr2	Pyrroline-5-carboxylate reductase 2 OS=Dictyostelium discoideum GN=pycr2 PE=3 SV=1	525.47	0	10	sp|Q55E34|P5CR2_DICDI	10910	9338.99	9683.92	43908.4	11304	11735.2	25783.3	21598.5	18427.4	11971.9	10564.9	13680.6	15268.8	15932.9	17352.9	28918.1	32809.2	43541.2	31838.5	28811.5	29599.5	43090	39864	48255.6	79302	81412.8	95813.8	11735.2	15932.9	43090	NA	0.400741	0.342168	0.495177	1.62531	0.037037	0.0555556	0	0.282725	1.6424e-05	0.376114	0.00148574
sp|Q54BM8|U652_DICDI	Q54BM8	DDB_G0293552	UPF0652 protein OS=Dictyostelium discoideum GN=DDB_G0293552 PE=3 SV=1	137.62	0	2	sp|Q54BM8|U652_DICDI	2092.28	1872.48	3027.9	349.414	2794.88	2358.68	408.239	2142.12	2335.57	3328.65	1613.47	2049.13	2620.09	2606.39	2268.26	2333.62	1707.99	2231.36	1329.12	1738.01	2403.88	1661.02	1958.61	2355.09	1476.65	1336.73	1188.74	2142.12	2268.26	1661.02	NA	1.14307	1.03037	-0.0658486	-0.332955	0.185185	0.148148	0.296296	0.195894	0.794121	0.280257	0.854425
sp|Q54BN0|TMEDB_DICDI	Q54BN0	empB	Transmembrane emp24 domain-containing protein B OS=Dictyostelium discoideum GN=empB PE=3 SV=1	75.41	0.00228311	1	sp|Q54BN0|TMEDB_DICDI	458.008	400.752	414.835	279.397	621.366	620.506	420.555	590.433	696.326	538.83	394.993	421.287	534.245	525.69	514.029	481.887	479.804	7.18482	541.057	563.693	665.007	701.174	497.06	733.468	443.159	561.889	600.333	458.008	481.887	563.693	NA	0.508108	0.410068	-0.0208832	0.240407	0	0	0	0.335207	0.15305	0.429731	0.286197
sp|Q54BN4|RS21_DICDI	Q54BN4	rps21	40S ribosomal protein S21 OS=Dictyostelium discoideum GN=rps21 PE=3 SV=1	107.99	0	2	sp|Q54BN4|RS21_DICDI	54942.5	48999.7	41626.2	120035	47610.7	50043.8	121151	50605.1	44415.3	36504.3	33799.4	31236.5	43136.7	47441.5	48397.1	41985.9	64280.6	48517.1	42012.1	45206.9	40375.5	50485	69668.9	39837.9	24550.4	27223.1	40856.1	50043.8	43136.7	40856.1	NA	0.400141	0.469143	-0.414262	-0.329051	0	0	0	0.0514587	0.062456	0.0974484	0.163218
sp|Q54BQ3|RL23A_DICDI	Q54BQ3	rpl23a	60S ribosomal protein L23a OS=Dictyostelium discoideum GN=rpl23a PE=1 SV=1	741.39	0	10	sp|Q54BQ3|RL23A_DICDI	551206	514953	517273	608622	397426	372686	509225	289610	274940	497430	467757	473995	398466	420222	390698	344117	321458	332895	559500	529160	481608	413540	497502	423688	304821	284713	342532	509225	398466	423688	NA	0.199115	0.229879	-0.126054	0.0215479	0.0592593	0.0444444	0.037037	0.347047	0.686443	0.441218	0.783744
sp|Q54UU2|Y0825_DICDI	Q54UU2	DDB_G0280825	Putative acetyltransferase DDB_G0280825 OS=Dictyostelium discoideum GN=DDB_G0280825 PE=3 SV=1	65.85	0.0021322	1	sp|Q54UU2|Y0825_DICDI	1230.54	1207.84	1466.86	1582.85	1309.47	749.664	1723.93	1511.93	1112.86	401.235	300.024	580.341	413.219	619.434	144.626	46.9619	576.315	663.113	4451.07	5381.34	4393.63	4527.8	5876.52	4682.22	2410.15	2124.78	2488.23	1309.47	413.219	4451.07	NA	0.513731	0.480898	-1.61678	1.58269	0	0	0	0.000458111	4.7302e-05	0.0031878	0.00278136
sp|Q54C24|VPS35_DICDI	Q54C24	vps35	Vacuolar protein sorting-associated protein 35 OS=Dictyostelium discoideum GN=vps35 PE=3 SV=1	40.27	0.0053286	1	sp|Q54C24|VPS35_DICDI	964.736	899.208	651.293	2355.46	863.972	821.414	2774.29	1013.94	1068.57	1037.07	864.922	1023.04	1290.27	1704.1	1405.52	2566.27	2389.39	3460.79	972.207	796.954	941.086	1268.92	1248.25	1275.61	1199.09	1313.64	2085.79	964.736	1405.52	1248.25	NA	0.52697	0.423612	0.65149	0.373596	0	0	0	0.0702752	0.720682	0.124467	0.804864
sp|Q54C49|EIF3F_DICDI	Q54C49	eif3f	Eukaryotic translation initiation factor 3 subunit F OS=Dictyostelium discoideum GN=eif3f PE=3 SV=1	59.74	0.00204918	2	sp|Q54C49|EIF3F_DICDI	7239.95	5439.51	4546.05	10949.5	5442.65	4317.2	12269.8	4043.07	3252.83	5411.33	4926.81	4572.13	3783.15	5844.34	5057.27	4794.08	4107.87	1342.63	5162.94	5174.61	4515.69	3483.41	3925.34	3204.56	5527.4	4850.31	9626.05	5439.51	4794.08	4850.31	NA	0.41205	0.776347	-0.142822	-0.429972	0	0	0	0.0494502	0.353317	0.0943431	0.494644
sp|Q54C70|ODPA_DICDI	Q54C70	pdhA	Pyruvate dehydrogenase E1 component subunit alpha, mitochondrial OS=Dictyostelium discoideum GN=pdhA PE=1 SV=1	918.19	0	18	sp|Q54C70|ODPA_DICDI	131203	134382	130491	152376	123288	142638	173360	146165	153949	145067	149752	144152	163667	145747	147518	181967	212299	192903	93685.1	99302.2	99067.8	112471	108088	117482	115029	113748	98462.9	142638	149752	108088	NA	0.113823	0.0986386	0.144924	-0.436442	0.0151515	0.00505051	0.00505051	0.0410068	0.00215272	0.0821533	0.0251716
sp|Q54C94|GEFF_DICDI	Q54C94	gefF	Ras guanine nucleotide exchange factor F OS=Dictyostelium discoideum GN=gefF PE=2 SV=1	187.99	0	4	sp|Q54C94|GEFF_DICDI	4227.7	4391.87	4794.55	8019.4	5486.54	5700.93	8524.44	7257.82	7777.23	3894.67	4966.97	4357.02	4649.21	4963.32	4875.71	7231.7	6731.06	5670.59	5244.1	4112.71	5475.81	7126.59	5930.31	8005.67	6353.69	6606.87	6442.35	5700.93	4963.32	6353.69	NA	0.173641	0.208991	-0.144593	-0.0947462	0.0555556	0	0	0.0572096	0.994477	0.105287	0.996233
sp|Q54CC5|EIF3E_DICDI	Q54CC5	eif3E	Eukaryotic translation initiation factor 3 subunit E OS=Dictyostelium discoideum GN=eif3E PE=3 SV=1	145.73	0	3	sp|Q54CC5|EIF3E_DICDI	18327.7	18353.4	15699.5	20954.5	12712.4	12417.1	19912.9	10263.9	10192.6	17934.7	18589.1	16800.4	12318	12594.9	14506.6	13183.1	12069.2	11627.6	17692.9	19382	17490.9	11733	10438.6	9959.55	9651.2	8344.69	12701.4	15699.5	13183.1	11733	NA	0.218402	0.286035	0.0184061	-0.28431	0	0	0	0.588662	0.148478	0.671452	0.282998
sp|Q54CH1|ADCA_DICDI	Q54CH1	adcA	Arrestin domain-containing protein A OS=Dictyostelium discoideum GN=adcA PE=1 SV=1	79.89	0.00234467	2	sp|Q54CH1|ADCA_DICDI	2570.25	2175.62	2197.03	7731.4	4412.18	4455.98	9090.07	4115.03	3535.09	1766.28	1786.28	1569.23	2814.65	3017.45	2866.25	3068.49	3590.46	2984.54	2912.83	3074.77	3707.07	4913.82	6274.33	4605.68	2348.84	2223.79	2594.97	4115.03	2866.25	3074.77	NA	0.29254	0.482312	-0.541195	0.0476723	0	0	0	0.00223811	0.435903	0.0100844	0.577928
sp|Q54CI8|DC1L1_DICDI	Q54CI8	dync1li1	Cytoplasmic dynein 1 light intermediate chain 1 OS=Dictyostelium discoideum GN=dync1li1 PE=3 SV=1	168.42	0	4	sp|Q54CI8|DC1L1_DICDI	1635.66	2127.79	1017.87	2578.1	1182.53	1870.22	3007.72	1835.49	1210.63	1060.01	1343.39	1513.08	1751.74	1343.72	485.972	2218.33	2241.88	1503.67	2111.15	962.296	1200.98	2309.88	3145.72	2080.84	9025.52	9232.44	10448	1835.49	1503.67	2309.88	NA	0.440611	0.980172	-0.439197	0.368159	0.333333	0.416667	0.166667	0.205953	0.0510542	0.291457	0.144326
sp|Q54CL2|TCPD_DICDI	Q54CL2	cct4	T-complex protein 1 subunit delta OS=Dictyostelium discoideum GN=cct4 PE=3 SV=1	96.19	0	3	sp|Q54CL2|TCPD_DICDI	5007.47	4375.25	4591.08	6937.09	4162.46	3757.18	8845.68	4173.09	3694.93	3548.25	3263.92	4018.78	4013.89	3968.02	4445.02	4670.85	5615.04	5305.67	3364.41	3530.04	3638.93	4389.99	6122.06	4424.38	3567.04	3997.64	5121.81	4375.25	4018.78	3997.64	NA	0.354052	0.388805	-0.192076	-0.309682	0	0	0	0.284557	0.290028	0.377697	0.435597
sp|Q54CU9|DUS3L_DICDI	Q54CU9	dus3l	tRNA-dihydrouridine(47) synthase [NAD(P)(+)]-like OS=Dictyostelium discoideum GN=dus3l PE=3 SV=1	94.82	0	3	sp|Q54CU9|DUS3L_DICDI	1757.48	2219.5	1579.59	11774.9	6110.93	6837.92	11776.4	5728.68	4103.45	1583.48	1285.74	1429.68	1976.4	3337.42	4412.69	3113.56	3423.41	2715.04	1578.27	1898.28	1896.93	5468.23	5552.89	4638.42	3372.56	2521.09	4278.85	5728.68	2715.04	3372.56	NA	0.422932	0.405343	-0.742766	-0.225537	0.111111	0.037037	0.111111	0.0032626	0.0337619	0.0134154	0.112476
sp|Q54CX6|3HIDH_DICDI	Q54CX6	hibA	Probable 3-hydroxyisobutyrate dehydrogenase, mitochondrial OS=Dictyostelium discoideum GN=hibA PE=3 SV=1	244.19	0	6	sp|Q54CX6|3HIDH_DICDI	3457.25	3545.53	7042.84	5186.81	4722.03	5087.98	4596.49	5778.59	4208.7	10283.4	7698.33	9693.93	12429.9	13028.1	13728.7	13572.1	16682	16536.4	4767.4	6160.68	4782.87	6043.38	6776.82	6837.32	32904.5	33867.9	30837.1	4722.03	13028.1	6776.82	NA	0.257212	0.893773	1.46415	0.521202	0.0185185	0.0185185	0.037037	1.53946e-06	0.0140247	0.000110701	0.0698856
sp|Q54CY3|Y4489_DICDI	Q54CY3	DDB_G0292636	Putative uncharacterized protein DDB_G0292636 OS=Dictyostelium discoideum GN=DDB_G0292636 PE=4 SV=1	55.2	0.00198216	2	sp|Q54CY3|Y4489_DICDI	8672.3	8074.41	5326.45	9986.04	4002.9	3888.16	8369.91	6610.55	5899.82	4499.36	4973.03	6064.54	5119.58	5013.83	4887.17	7121.52	7808.56	6516.89	962.091	664.809	622.65	642.614	980.963	546.7	1115.88	1552.85	1410.62	6610.55	5119.58	962.091	NA	0.336627	0.459819	0.143512	-2.90703	0	0	0	0.329989	8.7683e-08	0.424581	5.44912e-05
sp|Q54D04|MDHB_DICDI	Q54D04	mdhB	Probable malate dehydrogenase 2, mitochondrial OS=Dictyostelium discoideum GN=mdhB PE=1 SV=1	1090.36	0	17	sp|Q54D04|MDHB_DICDI	82537	81083.6	88902.7	135991	99218.7	88748.6	88055.9	83404.3	65246.6	151614	159344	160914	200433	217437	200220	226993	230738	241027	75560.9	73914.5	77306.5	84640	107922	96912.9	477410	456685	418950	88055.9	200433	96912.9	NA	0.289343	0.96566	1.13191	0.121301	0.0769231	0.034188	0.0384615	5.71224e-06	0.0959687	0.000235853	0.211347
sp|Q54D07|CY1_DICDI	Q54D07	cyc1	Cytochrome c1, heme protein, mitochondrial OS=Dictyostelium discoideum GN=cyc1 PE=3 SV=1	645.34	0	9	sp|Q54D07|CY1_DICDI	116591	120399	110951	117004	124707	124536	141967	131749	118800	109523	119612	112126	144530	126303	134142	83236.6	106647	119049	83372.3	83588.6	92259.1	116771	113361	122740	163445	165931	140352	120399	119049	116771	NA	0.187352	0.208299	0.00302109	-0.0209588	0.111111	0.0512821	0.0512821	0.495296	0.589723	0.585984	0.702649
sp|Q54D10|RER1_DICDI	Q54D10	rer1	Protein RER1 homolog OS=Dictyostelium discoideum GN=rer1 PE=3 SV=1	73.87	0.00225989	1	sp|Q54D10|RER1_DICDI	15.127	206.544	53.6406	45.774	347.249	244.305	111.255	456.743	728.814	686.526	677.388	319.418	677.815	571.808	460.907	840.082	398.319	809.333	310.19	132.443	392.134	374.951	431.001	739.212	1495.1	1439.33	394.917	206.544	677.388	394.917	NA	1.55939	1.05238	1.71354	1.65594	0.111111	0	0	0.00424005	0.00868602	0.0163203	0.0532019
sp|Q54D63|RL6_DICDI	Q54D63	rpl6	60S ribosomal protein L6 OS=Dictyostelium discoideum GN=rpl6 PE=1 SV=1	1018.72	0	19	sp|Q54D63|RL6_DICDI	1.09159e+06	1.06723e+06	880964	1.16559e+06	663026	708320	985322	519308	479654	762627	743932	699561	600175	617200	631105	467145	460595	489066	964748	975611	871395	758237	802033	734032	463490	473618	612733	880964	617200	758237	NA	0.243795	0.271207	-0.332633	-0.129491	0	0	0	0.00921663	0.330493	0.0277917	0.474018
sp|Q54DA4|Y2412_DICDI	Q54DA4	DDB_G0292412	Putative potassium transport protein DDB_G0292412 OS=Dictyostelium discoideum GN=DDB_G0292412 PE=2 SV=1	53.28	0.00196271	1	sp|Q54DA4|Y2412_DICDI	510.314	307.816	628.244	811.144	761.315	1036.57	2335.59	1918.89	1656.86	460.07	478.433	464.89	719.765	1062.66	862.983	513.352	666.586	21.8805	486.865	520.325	87.5136	335.312	574.577	394.202	140.381	144.983	607.449	811.144	513.352	394.202	NA	0.668515	0.980469	-0.264418	-1.39482	0.111111	0.222222	0.333333	0.110437	0.00739416	0.17646	0.0485912
sp|Q54DD0|AMPD_DICDI	Q54DD0	amdA	AMP deaminase OS=Dictyostelium discoideum GN=amdA PE=1 SV=1	275.6	0	7	sp|Q54DD0|AMPD_DICDI	5827.57	8271.14	6127.09	9479.39	7947.62	8231.48	20627.8	14082.6	13302.3	4803.68	4498.56	4559.33	5749.82	5716.49	6214.59	8653.79	9371.47	9850.4	3625.2	3734.63	3761.76	5861.58	4387.51	6331.66	6119.78	6109.34	5529.7	8271.14	5749.82	5529.7	NA	0.188112	0.269915	-0.475394	-0.85712	0.0952381	0.0634921	0.126984	0.000295559	7.53749e-05	0.00246509	0.00319569
tr|Q55DC0|Q55DC0_DICDI	Q55DC0	DDB0190490	Uncharacterized protein OS=Dictyostelium discoideum GN=DDB0190490 PE=4 SV=1	145.77	0	3	tr|Q55DC0|Q55DC0_DICDI	542.335	607.637	591.117	1092.7	1301.98	777.175	2782.37	2079.09	2316.23	3005.49	2857.74	2659.07	4357.32	5296.02	4117.59	20075.7	15074	18716	1564.62	1326.7	2334.14	3544.16	3359.59	3999.88	7371.37	8165.03	4795.57	1092.7	4357.32	3544.16	NA	0.270534	0.31379	2.40549	1.52855	0.148148	0.0740741	0	2.89958e-09	8.88059e-07	6.81982e-07	0.000208872
sp|Q54DH7|RPB3_DICDI	Q54DH7	polr2c	DNA-directed RNA polymerase II subunit rpb3 OS=Dictyostelium discoideum GN=polr2c PE=3 SV=1	51.06	0.00193424	2	sp|Q54DH7|RPB3_DICDI	1316.06	1307.9	1589.6	442.287	3306.32	2225.25	1327.88	3867.78	4962.58	2350.16	2641.9	2660	3083.26	3132.14	2742.79	3439.19	2461.95	3210.34	1310.21	982.828	2151.8	1877.78	1582.54	3379.66	3177.66	2758.1	1415.69	1589.6	2742.79	1877.78	NA	0.950838	0.874341	0.742764	-0.00642588	0.0555556	0	0	0.0775364	0.85427	0.134488	0.900199
sp|Q54DH8|TAF1_DICDI	Q54DH8	taf1	Transcription initiation factor TFIID subunit 1 OS=Dictyostelium discoideum GN=taf1 PE=3 SV=1	62.01	0.00208117	1	sp|Q54DH8|TAF1_DICDI	2074.82	2493.95	1526.02	3496.59	1064.64	1280.66	2617.55	1116.26	910.334	1422.15	1274.4	1653.69	1065.8	1020	996.78	1113.91	857.478	482.885	2382.59	2695.13	1594.91	468.193	966.448	677.979	602.46	700.094	1082.93	1526.02	1065.8	966.448	NA	0.37719	0.523266	-0.544905	-0.139607	0	0	0	0.0043644	0.0724176	0.0166101	0.177765
sp|Q54DJ0|RPF2_DICDI	Q54DJ0	bxdc1	Ribosome production factor 2 homolog OS=Dictyostelium discoideum GN=bxdc1 PE=3 SV=1	159.03	0	4	sp|Q54DJ0|RPF2_DICDI	6070.46	6900.02	6146.82	10672.1	5387.57	5978.31	10127.5	5172.56	5681.16	4958.86	4553.53	4395.81	4325.27	5186.22	4680.42	5829.59	6973.67	5903.61	4552.55	6132.79	5401.46	6710.85	5882.18	5005.83	4577.38	4452.01	5486.54	6070.46	4958.86	5401.46	NA	0.341972	0.229811	-0.353101	-0.216422	0.0833333	0.194444	0.111111	0.0437776	0.0456257	0.0862353	0.135449
sp|Q54DK1|SQOR_DICDI	Q54DK1	sqor	Sulfide:quinone oxidoreductase, mitochondrial OS=Dictyostelium discoideum GN=sqor PE=3 SV=1	376.11	0	10	sp|Q54DK1|SQOR_DICDI	3541.56	3077.74	2763.8	10123	4354.34	3477.26	5043.68	4653.47	5389.29	3650.12	4397.15	4796.3	5234.26	4355.52	5177.85	5631.56	5457.23	6449.9	2621.88	3465.75	3682.54	5632.39	4457.15	6157.6	40231.3	37839.3	43121.5	4354.34	5177.85	5632.39	NA	0.292296	1.02434	0.229861	0.41405	0.0888889	0.155556	0.0555556	0.291654	0.0508373	0.384945	0.144326
sp|Q54DM7|PSA2_DICDI	Q54DM7	psmA2	Proteasome subunit alpha type-2 OS=Dictyostelium discoideum GN=psmA2 PE=3 SV=1	63.71	0.00210305	2	sp|Q54DM7|PSA2_DICDI	142.852	112.249	251.807	2187.88	182.776	237.474	383.2	246.954	261.579	894.649	750.497	814.525	1113	825.39	1313.54	3098.61	3209.76	5248.83	323.976	99.747	450.475	728.144	719.836	934.62	1353.24	832.948	313.342	246.954	1113	719.836	NA	0.770867	0.586191	2.6468	1.18137	0.444444	0.277778	0.444444	0.000246963	0.0326543	0.00217691	0.111309
sp|Q54DS8|SEC13_DICDI	Q54DS8	sec13	Protein SEC13 homolog OS=Dictyostelium discoideum GN=sec13 PE=3 SV=1	49.32	0	1	sp|Q54DS8|SEC13_DICDI	213.71	622.796	881.248	668.126	1557.7	1323.91	1054.59	2353.41	1314.15	1673.79	1715.56	1685.36	1986.66	934.59	2769.91	2791.67	3709.75	4695.82	674.463	578.014	864.433	2128.55	1245.52	1873.99	3963.01	3653.39	2534.49	1054.59	1986.66	1873.99	NA	0.709785	0.568297	1.40445	0.634483	0.333333	0	0.111111	0.00187502	0.014642	0.00878496	0.07086
sp|Q54E04|VATM_DICDI	Q54E04	vatM	Vacuolar proton translocating ATPase 100 kDa subunit OS=Dictyostelium discoideum GN=vatM PE=1 SV=2	674.63	0	14	sp|Q54E04|VATM_DICDI	98506.5	95825.1	91933.8	67650.1	92546.4	84669	118627	128952	137838	82183.6	87657.6	80147	71691.2	64531.7	63493	62961	71706.5	54489.2	145681	157979	151126	121741	100370	101998	74103.1	76844.9	65085.1	95825.1	71691.2	101998	NA	0.287672	0.433582	-0.415237	0.26864	0	0	0.0208333	0.00693851	0.735789	0.0227924	0.814582
sp|Q54E20|RL13_DICDI	Q54E20	rpl13	60S ribosomal protein L13 OS=Dictyostelium discoideum GN=rpl13 PE=1 SV=1	801.28	0	16	sp|Q54E20|RL13_DICDI	1.25366e+06	1.17567e+06	907944	1.39516e+06	687369	729391	1.12828e+06	540828	526575	763568	718027	727540	610104	635843	611488	438602	508067	516107	1.09943e+06	1.13559e+06	916308	844594	910269	685658	438612	437185	621409	907944	611488	844594	NA	0.30512	0.312697	-0.319577	-0.0892035	0	0	0	0.00757628	0.235605	0.0241974	0.377482
sp|Q54E22|ACPM_DICDI	Q54E22	ndufab1	Acyl carrier protein, mitochondrial OS=Dictyostelium discoideum GN=ndufab1 PE=3 SV=1	40.45	0.00445633	1	sp|Q54E22|ACPM_DICDI	19156.6	17506.9	14821.9	33381.4	12447.7	14260.7	27440.5	11349.4	10114.8	20359.4	17727.6	17111.3	12777.5	22655.4	25642.5	20209.4	56888.4	19249.9	19223.6	17998.8	15150	13465.4	19517.2	11854.1	10771.9	12040.2	15367.7	14821.9	20209.4	15150	NA	0.824118	0.418348	0.207218	0.0315864	0	0	0	0.245689	0.481708	0.336356	0.622516
sp|Q54E24|RS8_DICDI	Q54E24	rps8	40S ribosomal protein S8 OS=Dictyostelium discoideum GN=rps8 PE=1 SV=1	1376.85	0	21	sp|Q54E24|RS8_DICDI	1.03732e+06	991729	856798	995525	689491	708445	785966	570975	569537	838270	840970	812454	715965	729254	693990	637578	693302	652220	964313	982788	892795	749060	817258	701031	533279	521299	638490	785966	715965	749060	NA	0.176299	0.169736	-0.0766683	-0.015179	0	0	0	0.367792	0.503551	0.462592	0.634785
sp|Q54E49|DDX6_DICDI	Q54E49	ddx6	Probable ATP-dependent RNA helicase ddx6 OS=Dictyostelium discoideum GN=ddx6 PE=3 SV=1	213.92	0	5	sp|Q54E49|DDX6_DICDI	23550	24331.1	22865.5	30014.8	19876.6	23623.6	40423.5	25009.4	21659.5	22466.2	22414	21361.9	21801.5	22699.8	23519.8	32502.8	35227.1	35102.3	23670.3	24630.4	21842.7	24160.7	26644.6	19930.5	14179.2	16532.9	20825.9	23623.6	22699.8	21842.7	NA	0.273912	0.308658	-0.0679688	-0.0660188	0	0	0	0.792245	0.189435	0.846982	0.329063
sp|Q54EG3|RS14_DICDI	Q54EG3	rps14	40S ribosomal protein S14 OS=Dictyostelium discoideum GN=rps14 PE=3 SV=1	840.32	0	11	sp|Q54EG3|RS14_DICDI	700473	662809	574924	810134	561211	575347	763569	477567	448541	561684	551831	544800	535414	584501	580508	449458	533323	502974	635210	671854	592590	685503	684312	580528	401950	441466	490660	575347	544800	592590	NA	0.214059	0.203352	-0.0776444	0.012934	0.0292398	0.00584795	0	0.163816	0.475199	0.243549	0.614779
sp|Q54EH2|RPAB1_DICDI	Q54EH2	polr2e	DNA-directed RNA polymerases I, II, and III subunit rpabc1 OS=Dictyostelium discoideum GN=polr2e PE=3 SV=2	90.46	0	3	sp|Q54EH2|RPAB1_DICDI	8928.64	6933.79	6050.02	9955.92	5115.22	4893.47	8289.86	5264.87	5151.4	7372.71	7703.99	7513.2	6100.52	7518.6	6389.56	5629.97	7155.92	3362.35	8627.09	8519.53	7681.44	5298.96	6440.86	5439.54	6955.03	6349.1	8026.93	6050.02	7155.92	6955.03	NA	0.32797	0.266969	0.151961	0.270153	0	0	0	0.838185	0.586955	0.882458	0.701305
sp|Q54EQ1|EIF3K_DICDI	Q54EQ1	eif3K	Eukaryotic translation initiation factor 3 subunit K OS=Dictyostelium discoideum GN=eif3K PE=3 SV=2	196.97	0	2	sp|Q54EQ1|EIF3K_DICDI	21538.8	17938.8	14383.5	22762.6	11720.7	10270.9	18033.5	9401.34	9551.88	15238.9	15176	13802.6	12874.9	11818.4	10740.4	10721.5	10077.6	8279.95	19395.6	18502.2	16986.9	12261.7	14491.5	8886	7958.27	8893.41	10788.5	14383.5	11818.4	12261.7	NA	0.224047	0.298814	-0.206162	-0.0801294	0	0	0	0.0564176	0.29915	0.103992	0.444192
sp|Q54ER7|TCPH_DICDI	Q54ER7	cct7	T-complex protein 1 subunit eta OS=Dictyostelium discoideum GN=cct7 PE=3 SV=1	209.48	0	6	sp|Q54ER7|TCPH_DICDI	3576.82	3785.92	2836.7	4897.98	5017.66	4365.74	6500.52	4781.05	5034.76	4146.46	3689.55	4327.64	4910.4	5035.57	4947.63	6136.87	5807.71	3928.67	3232.48	2584.96	2704.75	4941.32	6725.42	6116.37	5870.68	4898.05	5974.28	4781.05	4910.4	4941.32	NA	0.195253	0.218075	0.00513948	0.0127101	0.166667	0.0740741	0.12963	0.416417	0.814284	0.509599	0.869753
sp|Q54ES6|RPC19_DICDI	Q54ES6	rpc19	DNA-directed RNA polymerases I and III subunit rpc19 OS=Dictyostelium discoideum GN=rpc19 PE=3 SV=1	58.38	0.0020284	1	sp|Q54ES6|RPC19_DICDI	465.257	1196	1672.37	100.633	1200.89	988.685	18.0608	1293.01	1771.51	2087.19	2672.87	1915.84	1734.42	1720.38	1448.06	2214.37	1614.47	2004.81	1644.2	873.122	2138.97	1084.41	1359.47	1643.43	3446.99	3103.67	1756.43	1196	1915.84	1644.2	NA	2.3497	2.6473	0.550536	0.733128	0	0	0	0.0245154	0.046406	0.0560254	0.135449
sp|Q54ES9|TCPB_DICDI	Q54ES9	cct2	T-complex protein 1 subunit beta OS=Dictyostelium discoideum GN=cct2 PE=1 SV=1	93.59	0	3	sp|Q54ES9|TCPB_DICDI	1719.16	2193.2	1778.55	3522.34	2071.29	2093.28	3478.16	2684.41	2167.69	2123.12	1736.91	1242.74	1751.42	2811.9	2592.59	2215.59	2816.28	3642	1897.34	1787.7	1489.04	2321.2	2029.18	2154.88	3091.95	2208.11	3492.64	2167.69	2215.59	2154.88	NA	0.382594	0.281619	0.0691843	-0.169807	0.037037	0	0	0.708549	0.567065	0.775842	0.69034
sp|Q54EW1|GLYC2_DICDI	Q54EW1	shmt2	Serine hydroxymethyltransferase 2 OS=Dictyostelium discoideum GN=shmt2 PE=3 SV=1	153.04	0	4	sp|Q54EW1|GLYC2_DICDI	2106.03	2147.47	1712.05	1394.97	2239.69	2587.42	2091.58	1719.54	1198.14	2295.29	2377	2625.24	2583.76	2773.67	2301.98	1679.66	3297.89	3695.22	1740.11	1562.39	3494.39	2174.76	2443	2540.3	6515.39	7378.87	7610.11	2091.58	2583.76	2540.3	NA	0.4743	0.823544	0.3085	0.640629	0.0277778	0.0277778	0	0.0373351	0.0323503	0.0768933	0.11124
tr|Q54FV6|Q54FV6_DICDI	Q54FV6	DDB0188965	Uncharacterized protein OS=Dictyostelium discoideum GN=DDB0188965 PE=4 SV=1	618.26	0	14	tr|Q54FV6|Q54FV6_DICDI	11669.2	9797.56	8475.32	15890.6	8271.89	9331.16	25689.4	18833.7	11947.6	13082.7	13644.6	13556.5	11207.3	12363.9	12067.6	27565	24929.6	28930.4	16567	17929.8	18608.9	34345.9	37167.2	26838.8	78854.5	65046.7	100675	11669.2	13556.5	34345.9	NA	0.341038	0.639444	0.404542	1.52419	0.0261438	0	0.00653595	0.0306648	6.67469e-05	0.0667813	0.00319569
sp|Q54EX5|SPTC2_DICDI	Q54EX5	sptB	Serine palmitoyltransferase 2 OS=Dictyostelium discoideum GN=sptB PE=1 SV=1	94.71	0	3	sp|Q54EX5|SPTC2_DICDI	1645.2	1509.76	2123.71	4537.49	4374.92	4493.58	5713.12	4631.53	4327.94	2205.89	2578	2105.7	3014.3	3031.6	3581.95	2012.41	2396.23	3411.23	1273.36	1381.98	1203.92	2871.36	2056.75	2691.87	3656.93	4341.94	4393.92	4374.92	2578	2691.87	NA	0.48221	0.261336	-0.343385	-0.643644	0.037037	0	0.037037	0.140142	0.00598503	0.214035	0.0447888
sp|Q54EY2|EI2BB_DICDI	Q54EY2	eif2b2	Translation initiation factor eIF-2B subunit beta OS=Dictyostelium discoideum GN=eif2b2 PE=3 SV=1	172.71	0	4	sp|Q54EY2|EI2BB_DICDI	4805.98	5580.17	5854.99	9712.03	5951.43	6747.15	12009.4	7326.24	7079.76	5669.03	6153.37	5457.83	4764.39	5610.16	6443.08	5369.3	4161.73	4821.4	3574.4	3583.53	3678.27	4895.58	3752.93	6844.93	8770.16	8492.2	10211.2	6747.15	5457.83	4895.58	NA	0.333362	0.369277	-0.101339	-0.453488	0.25	0.194444	0.138889	0.0460287	0.0738083	0.0890796	0.178766
sp|Q54F07|METK_DICDI	Q54F07	metK	S-adenosylmethionine synthase OS=Dictyostelium discoideum GN=metK PE=1 SV=1	1311.62	0	24	sp|Q54F07|METK_DICDI	689936	734627	696805	679005	541803	557132	846751	734077	748638	623152	627445	626144	551723	557861	554572	682445	501188	620669	586945	567639	536165	513861	513219	523763	316457	308495	290979	696805	620669	513861	NA	0.120489	0.337713	-0.227523	-0.378078	0.0407407	0.0111111	0.0259259	0.0349107	0.0075388	0.0741066	0.0485912
sp|Q54F10|NDUV2_DICDI	Q54F10	ndufv2	NADH dehydrogenase [ubiquinone] flavoprotein 2, mitochondrial OS=Dictyostelium discoideum GN=ndufv2 PE=3 SV=1	123	0	3	sp|Q54F10|NDUV2_DICDI	547.974	1125.31	1205.15	88.8249	1688.73	1460.07	196.738	1195.36	1672.08	2169.65	1071.52	2106.7	2623.19	2906.03	3193.75	2728.72	3197.71	3216.61	628.751	1820.04	1476.01	2128.63	1949.19	2707.11	6477.3	6354.09	4116.19	1195.36	2728.72	2128.63	NA	1.45944	1.49401	1.12921	0.890712	0.407407	0.333333	0.259259	0.00396749	0.00993752	0.0154412	0.0593225
sp|Q54F42|NDUA6_DICDI	Q54F42	ndufa6	NADH dehydrogenase [ubiquinone] 1 alpha subcomplex subunit 6 OS=Dictyostelium discoideum GN=ndufa6 PE=3 SV=1	93.91	0	2	sp|Q54F42|NDUA6_DICDI	17291	14309.1	14728.8	28758.6	21828.6	22617	1610.18	42996.2	24694.1	17978.8	16741.1	16027.8	45591.2	33180.6	35491.1	50540.1	46631.7	28998.6	17723.1	17672.5	21662.3	20464.9	19855.5	13424.3	85096.4	51283.2	47225.8	21828.6	33180.6	20464.9	NA	2.17084	2.50719	0.231814	0.254279	0	0	0	0.0960462	0.239277	0.161127	0.381288
sp|Q54F93|MPPA2_DICDI	Q54F93	mppA2	Mitochondrial-processing peptidase subunit alpha-2 OS=Dictyostelium discoideum GN=mppA2 PE=1 SV=1	516.82	0	11	sp|Q54F93|MPPA2_DICDI	39277	35837.1	38614.5	40838.4	39350.2	42483.6	34285.1	34856.5	31171	37517.7	37122.7	38131.7	43877.1	42560.3	43521.4	33486.4	35434.7	37945	24489.4	26163.6	24463.5	32965.8	34541	36937.2	35740.7	33931.7	29392.4	38614.5	37945	32965.8	NA	0.075255	0.176943	0.0348194	-0.201832	0	0.010101	0	0.497258	0.0434774	0.587124	0.131101
sp|Q54FB9|Y0971_DICDI	Q54FB9	DDB_G0290971	TNF receptor-associated factor family protein DDB_G0290971 OS=Dictyostelium discoideum GN=DDB_G0290971 PE=3 SV=1	49.87	0.00191571	2	sp|Q54FB9|Y0971_DICDI	2018.37	1886.75	1254.21	9863.02	4562.56	6666.22	12223.8	8394.04	5196.13	677.139	894.361	863.88	1812.04	1916.36	2536.29	5713.66	5418.77	5289.63	2124.36	1872.35	1887.4	6985.03	6079.2	5679.81	3702.58	3378.16	4027.35	5196.13	1916.36	3702.58	NA	0.474467	0.447213	-1.0972	-0.231026	0	0	0	0.000419326	0.185532	0.00297393	0.32565
sp|Q54FD6|TF2B_DICDI	Q54FD6	gtf2b	Transcription initiation factor IIB OS=Dictyostelium discoideum GN=gtf2b PE=3 SV=1	107.89	0	2	sp|Q54FD6|TF2B_DICDI	642.613	469.855	239.377	6816	2760.64	2773.48	6780.47	3569	2576.37	586.44	388.255	276.529	2107.69	2052.95	2015.39	2089.9	2866.59	2037.1	369.491	499.507	761.656	2077.11	3044.12	1729.93	2489.2	2519.33	3482.21	2760.64	2037.1	2077.11	NA	0.370928	0.852984	-0.33882	-0.502477	0	0.166667	0	0.0202647	0.343247	0.0487347	0.486849
sp|Q54FD7|ETFA_DICDI	Q54FD7	etfa	Electron transfer flavoprotein subunit alpha, mitochondrial OS=Dictyostelium discoideum GN=etfa PE=3 SV=1	70.78	0.00220751	2	sp|Q54FD7|ETFA_DICDI	2583.03	2524.12	2727.46	1396.39	1989.21	2348.17	735.58	1771.7	1338.76	2037.54	1239.84	1957.19	1078.83	1674.78	1740.59	762.999	2424.88	1438.44	2389.82	1908.4	1529.84	1281.76	1510.84	1388.07	1316.62	1605.59	1391.32	1989.21	1674.78	1510.84	NA	0.292517	0.397433	-0.342236	-0.142026	0	0	0	0.103647	0.255313	0.169055	0.395997
sp|Q54FM3|EI2BD_DICDI	Q54FM3	eif2b4	Translation initiation factor eIF-2B subunit delta OS=Dictyostelium discoideum GN=eif2b4 PE=3 SV=1	42.04	0.00451671	1	sp|Q54FM3|EI2BD_DICDI	212.113	179.224	502.17	123.395	613.8	497.637	10.1052	923.747	957.158	334.111	952.85	504.716	1797.29	1154.86	1111.45	1972.53	327.634	1637.37	523.971	239.641	948.939	275.277	417.379	584.052	1569.97	1187.24	1055.15	497.637	1111.45	584.052	NA	2.57415	2.75502	0.911874	0.41911	0.111111	0	0	0.0457665	0.0953339	0.0888593	0.210738
sp|Q54FN9|LYRM4_DICDI	Q54FN9	lyrm4	LYR motif-containing protein 4 OS=Dictyostelium discoideum GN=lyrm4 PE=3 SV=1	44.5	0.00369344	1	sp|Q54FN9|LYRM4_DICDI	1467.52	1636.84	2007.31	1789.52	1771.7	2042	1781	2443.79	2267.65	877.265	1284.24	1345.21	614.312	1133.81	635.791	740.074	1212.34	581.124	1573.83	1378.45	1236.15	1898.4	1556.62	1528.68	1795.32	1600.81	1775.11	1789.52	877.265	1573.83	NA	0.363318	0.197981	-1.01133	-0.247871	0	0	0	0.000100332	0.0717776	0.0012825	0.177534
sp|Q54FQ8|EI2BG_DICDI	Q54FQ8	eif2b3	Translation initiation factor eIF-2B subunit gamma OS=Dictyostelium discoideum GN=eif2b3 PE=3 SV=1	131.27	0	3	sp|Q54FQ8|EI2BG_DICDI	7701.22	6942.4	7103.31	9333.55	9505.24	9736.57	12009.4	10998.4	9700.6	8425.46	9727.06	8602.97	9378.27	8063.21	8937.28	9239.2	6742.06	5768.89	7272.44	8335.63	8587.89	7165.89	7276.27	9421.27	11169	10439.5	10378	9505.24	8602.97	8587.89	NA	0.286204	0.163689	-0.123578	-0.0752412	0	0	0	0.335453	0.688568	0.429731	0.785409
sp|Q54G21|FKBP5_DICDI	Q54G21	fkbp5	FK506-binding protein 5 OS=Dictyostelium discoideum GN=fkbp5 PE=1 SV=1	1984.33	0	37	sp|Q54G21|FKBP5_DICDI	641151	622286	553707	356104	352496	359416	362840	310271	389069	358126	378486	372420	285545	268977	266828	307665	204284	225849	428287	462349	466133	309536	306274	317887	107935	108416	90287.6	362840	285545	309536	NA	0.146828	0.422937	-0.572192	-0.428597	0.0176768	0.0126263	0.010101	0.000163387	0.00744379	0.00170038	0.0485912
sp|Q54G57|ASCC3_DICDI	Q54G57	ascc3	Activating signal cointegrator 1 complex subunit 3 OS=Dictyostelium discoideum GN=ascc3 PE=3 SV=1	128.56	0	3	sp|Q54G57|ASCC3_DICDI	703.443	1117.08	715.753	332.828	1178.59	1050.04	1459.29	1485.95	1428.66	478.841	744.335	1248.05	787.394	1040.81	614.592	682.706	1180.36	1570.81	564.5	620.835	1044.3	683.524	700.119	690.997	3366.54	2614.32	3179.76	1117.08	787.394	700.119	NA	0.607512	0.533344	-0.332158	0.544997	0.259259	0.37037	0.222222	0.537299	0.37676	0.623229	0.516528
sp|Q54G86|RL23_DICDI	Q54G86	rpl23	60S ribosomal protein L23 OS=Dictyostelium discoideum GN=rpl23 PE=1 SV=1	614.38	0	12	sp|Q54G86|RL23_DICDI	486939	480125	447882	491447	353444	351374	426748	286418	290730	420888	425742	415439	347956	361180	357649	297174	252840	310439	467084	453472	432471	443597	435731	445885	266772	280403	321509	426748	357649	435731	NA	0.146227	0.192085	-0.173433	-0.0505144	0	0	0	0.104003	0.829888	0.169325	0.883211
sp|Q54GD3|NPL4_DICDI	Q54GD3	nploc4	Nuclear protein localization protein 4 homolog OS=Dictyostelium discoideum GN=nploc4 PE=3 SV=1	49.12	0.00190658	2	sp|Q54GD3|NPL4_DICDI	412.889	498.501	305.241	852.747	346.715	399.986	1397.49	566.856	858.958	384.029	357.605	622.654	906.308	736.521	634.345	1220.54	1248.33	757.245	384.428	352.082	409.628	329.025	519.224	290.826	551.742	769.225	847.761	498.501	736.521	409.628	NA	0.440495	0.444071	0.087884	-0.103042	0.166667	0.222222	0.333333	0.120923	0.286707	0.190369	0.432821
sp|Q54GD8|PX24C_DICDI	Q54GD8	DDB_G0290223	PXMP2/4 family protein 3 OS=Dictyostelium discoideum GN=DDB_G0290223 PE=3 SV=1	211.93	0	2	sp|Q54GD8|PX24C_DICDI	3924.15	5790.4	8790.77	1195.89	11404.8	10158.3	238.92	8372.83	14016.1	7990.08	10813.8	10819.1	17369.6	12231.9	10329.1	9946.39	7155.92	10611.4	7884.27	6619.6	10097.5	9939.94	9711.81	16771.1	17427.3	15997.7	5881.35	8372.83	10611.4	9939.94	NA	1.88825	2.36043	0.299523	0.723326	0.0277778	0.0277778	0	0.0673301	0.090589	0.120518	0.203307
sp|Q54GE6|MDHA_DICDI	Q54GE6	mdhA	Probable malate dehydrogenase 1 OS=Dictyostelium discoideum GN=mdhA PE=1 SV=1	383.24	0	9	sp|Q54GE6|MDHA_DICDI	12210.4	11897.1	13447.4	11984.5	18351.9	20269.7	19881.4	23731	21645.5	13669.7	12192.2	10831	20447.4	16152.6	14997.5	10196.3	13891	19060.3	10422.6	10094.9	11367.2	12993.6	10919.7	17584.3	43846	41086	31790.1	18351.9	13891	12993.6	NA	0.384551	0.450995	-0.184167	-0.205032	0.0888889	0.166667	0.0888889	0.236663	0.612095	0.327431	0.719824
sp|Q54GI9|PHB1_DICDI	Q54GI9	phbA	Prohibitin-1, mitochondrial OS=Dictyostelium discoideum GN=phbA PE=3 SV=1	401.68	0	9	sp|Q54GI9|PHB1_DICDI	38509.4	43616.7	44465.6	49995.9	35345.5	40119.8	39843.9	32321.5	28278	36773.3	32869.1	35118.8	33297.4	28087.9	31866.5	19198.2	21887.6	17802.2	26788.5	29824.4	27880.3	25551.6	27553.3	23421.9	40314.1	37367.4	40480.7	39843.9	31866.5	27880.3	NA	0.182975	0.36759	-0.40815	-0.523599	0	0	0	0.00112156	0.0720098	0.00621748	0.177534
sp|Q54GJ2|PUR2_DICDI	Q54GJ2	purD	Bifunctional purine biosynthetic protein purD OS=Dictyostelium discoideum GN=purD PE=1 SV=1	154.53	0	5	sp|Q54GJ2|PUR2_DICDI	5702.78	5858.96	4653.38	12260.5	6515.68	6725.29	10313.1	5461.43	4893.86	6124.32	3130.12	3554.55	4986.93	6618.66	5530.66	4120.04	3583.44	5368.03	4572.8	4374.51	3796.31	4565.62	4844.4	4924.62	5273.2	5416.52	7070.3	5858.96	4986.93	4844.4	NA	0.363288	0.379523	-0.388611	-0.421524	0	0.0222222	0.0222222	0.0186374	0.0463195	0.0455667	0.135449
sp|Q54GJ7|HOT_DICDI	Q54GJ7	adhfe1	Probable hydroxyacid-oxoacid transhydrogenase, mitochondrial OS=Dictyostelium discoideum GN=adhfe1 PE=3 SV=1	51.37	0.00193986	2	sp|Q54GJ7|HOT_DICDI	1039.65	816.655	653.979	1386.29	644.048	656.127	970.601	488.253	504.464	1067.06	951.584	892.824	1056.95	1088.44	1026.26	2090.62	3034.5	2618.43	904.044	870.37	839.445	910.568	926.987	833.927	2969.11	3184.51	3831.61	656.127	1067.06	910.568	NA	0.834878	0.988594	0.645346	0.360191	0	0	0	0.0174626	0.044586	0.0435524	0.133418
sp|Q54GK6|RL222_DICDI	Q54GK6	rpl22a	60S ribosomal protein L22 2 OS=Dictyostelium discoideum GN=rpl22a PE=3 SV=1	72	0.00222965	1	sp|Q54GK6|RL222_DICDI	13894	14810	10897.9	27523.3	11067.9	12397.9	28014.1	10379.5	10120.3	10121.7	10630.1	10197.3	9343.33	11431.9	14074.8	9930.5	9343.89	12394.4	11222.5	11468.5	9337.15	11805.1	15170.5	11347.2	9804.73	11732.8	17334.8	12397.9	10197.3	11468.5	NA	0.384949	0.463675	-0.151648	-0.222994	0	0	0	0.0793979	0.287912	0.13711	0.434083
sp|Q54GN8|NSA2_DICDI	Q54GN8	nsa2	Ribosome biogenesis protein NSA2 homolog OS=Dictyostelium discoideum GN=nsa2 PE=3 SV=1	62.17	0.00208333	2	sp|Q54GN8|NSA2_DICDI	3184.55	3479.95	2601.94	5986.16	3578.41	3697.99	10383.4	6531.73	4216.49	2094.23	2205.48	2238.18	2035.89	1768.73	2297.34	3015.49	3330.66	1969.73	2433.88	3738.99	2818.88	4606.05	4357.16	4368.88	3283.84	4063.29	4215.77	3697.99	2205.48	4063.29	NA	0.321303	0.33324	-0.971658	-0.000245909	0	0	0	0.000117185	0.224528	0.00142072	0.364704
sp|Q54GP3|SPRE_DICDI	Q54GP3	sprA	Sepiapterin reductase OS=Dictyostelium discoideum GN=sprA PE=1 SV=1	61.8	0.00207469	1	sp|Q54GP3|SPRE_DICDI	1886.93	1715.83	1634.37	4405.53	1362.12	1562.36	5444.54	1987.17	2089.65	1042.09	982.375	947.405	1180.2	1587.11	1338.06	1566.87	2309.08	2885.6	1148.44	1430.59	1248.53	1857.86	2408.15	1200.64	1371.61	1666.87	2065.14	1886.93	1338.06	1430.59	NA	0.530894	0.53029	-0.786678	-0.379924	0	0	0	0.0415354	0.0734982	0.0830708	0.178582
sp|Q9XXV8|MYOK_DICDI	Q9XXV8	myoK	Myosin-K heavy chain OS=Dictyostelium discoideum GN=myoK PE=2 SV=1	149.1	0	4	sp|Q9XXV8|MYOK_DICDI	2662.64	2517.93	2454.39	906.338	1480.9	1752.48	917.173	683.526	905.13	2332.49	2004.59	1863.94	1047.74	592.144	1712.62	833.557	1322.26	1095.01	7020.53	7219.5	5949.71	4782.45	6063.89	6182.72	1706.48	2052.73	884.873	1480.9	1322.26	5949.71	NA	0.421271	0.422142	-0.137914	1.51966	0.0277778	0.0277778	0	0.586309	6.443e-05	0.670068	0.00319569
sp|Q54GV7|SIR2D_DICDI	Q54GV7	sir2D	NAD-dependent deacetylase sir2D OS=Dictyostelium discoideum GN=sir2D PE=2 SV=1	83.63	0.00239521	2	sp|Q54GV7|SIR2D_DICDI	672.366	1006.37	2022.94	2137.85	2821.47	3815.77	1242.99	7757.62	8039.47	200.454	126.869	412.03	4533.68	2883.76	2964.11	5564.99	5097.12	3028.03	817.891	2751.93	3028.49	3921.58	4005.62	4630.97	2451.03	2449.09	1047.42	2137.85	2964.11	2751.93	NA	1.25225	0.585758	-0.605931	0.505576	0.0555556	0.0555556	0.0555556	0.189087	0.927702	0.273514	0.951158
sp|Q54GX7|ACT10_DICDI	Q54GX7	act10	Actin-10 OS=Dictyostelium discoideum GN=act10 PE=1 SV=1	122.88	0	1	sp|Q54GX7|ACT10_DICDI	18264.5	10844.1	15649.1	1691.3	15128.2	15840	795.632	8202.39	12154.7	7093.98	12530.3	10043.1	11885	8116.52	7450.18	5093.16	2634.28	2364.46	33417.6	32222.8	39122.2	32192.5	34064.2	34097.3	2839.73	3512.66	1425.27	12154.7	7450.18	32222.8	NA	1.4416	1.49563	-0.898305	1.17102	0	0	0	0.649219	0.176514	0.720448	0.314041
sp|Q54GZ0|OMT9_DICDI	Q54GZ0	omt9	O-methyltransferase 9 OS=Dictyostelium discoideum GN=omt9 PE=3 SV=1	70.14	0.00218818	2	sp|Q54GZ0|OMT9_DICDI	1505.45	1317.2	1032.73	3705.33	2433.05	3151	5945.28	4288.66	3186.12	1254.17	791.266	668.181	1666.84	2135.07	1735.77	3427.65	3306.33	2590.3	1883.27	1369.35	1917.49	5518.73	5519.98	4749.56	4832.07	4542.19	4032.16	3151	1735.77	4542.19	NA	0.218225	0.322087	-0.628149	0.339753	0	0	0	0.000535145	0.0278075	0.00343926	0.102192
sp|Q54H86|PEX11_DICDI	Q54H86	pex11	Peroxisomal membrane protein 11 homolog OS=Dictyostelium discoideum GN=pex11 PE=3 SV=1	162.46	0	4	sp|Q54H86|PEX11_DICDI	8138.83	7778.73	7191.8	10998.7	9284.97	11023.3	13633	8033.18	8040.33	7305.02	7727.87	7307.66	8935.54	10580	9378.65	7322.66	8763.89	7563.86	4676.84	5774.24	5788.13	6181.36	7639.25	7206.02	8139.62	9219.88	12155.2	8138.83	7727.87	7206.02	NA	0.194442	0.382819	-0.0881319	-0.429905	0	0	0	0.233982	0.0608831	0.324484	0.160176
sp|Q54HB2|EFTU_DICDI	Q54HB2	tufm	Elongation factor Tu, mitochondrial OS=Dictyostelium discoideum GN=tufm PE=1 SV=2	1395.52	0	21	sp|Q54HB2|EFTU_DICDI	142825	155163	152236	217110	156610	163605	174790	156613	144793	155524	156411	150608	184301	178955	173694	152635	176250	170974	113941	106289	106021	129518	125070	129208	252126	248089	233843	156610	170974	129208	NA	0.112349	0.417314	0.0863317	-0.325963	0.0185185	0.0148148	0.0222222	0.639598	0.60268	0.714075	0.712912
sp|Q54HG2|CTXA_DICDI	Q54HG2	ctxA	Cortexillin-1 OS=Dictyostelium discoideum GN=ctxA PE=1 SV=1	503.43	0	10	sp|Q54HG2|CTXA_DICDI	10669.7	9954.46	9847.61	14446.9	10720.5	10130.5	20988.3	14667.6	14457.9	10555.7	11747.3	10926.5	11453.2	11506.7	10977.3	15410.2	16462.8	16860.9	12423.2	12753	11690	13242.7	13628.8	12570.1	18885.9	19000.6	19150.1	10720.5	11506.7	13242.7	NA	0.156133	0.135974	0.115814	0.31129	0.0111111	0.0111111	0	0.831875	0.0827987	0.878173	0.19227
sp|Q54HG9|RPN2_DICDI	Q54HG9	swp1	Dolichyl-diphosphooligosaccharide--protein glycosyltransferase subunit swp1 OS=Dictyostelium discoideum GN=swp1 PE=3 SV=1	201.18	0	5	sp|Q54HG9|RPN2_DICDI	4058.44	3743.62	4552.53	5414.38	4765	4773.53	6164.58	6876.48	6677.43	4238.96	3702.53	5001.89	3884.87	4970.42	6450.81	5206.49	5713.49	8481.89	4128.96	4764.38	5968.27	7380.19	7769.02	8099.09	7700.26	9235.52	6641.74	4773.53	5001.89	7380.19	NA	0.201521	0.178786	0.0608926	0.390646	0.0666667	0	0	0.974374	0.0107896	0.984419	0.0618955
sp|Q54HI5|LMNB1_DICDI	Q54HI5	lmnB	Lamin-like protein OS=Dictyostelium discoideum GN=lmnB PE=1 SV=1	458.24	0	12	sp|Q54HI5|LMNB1_DICDI	12790.3	15094.6	11397.8	15121.9	11346.6	11107	23293.5	14175.7	11421.7	16067.5	14591.8	13422.9	16641.5	20023.7	19836.5	20943.6	29998.2	25121.1	14746.3	15569.6	15528.5	16026.3	17396.4	13388.1	27104.2	27644.9	30638.5	12790.3	19836.5	16026.3	NA	0.337762	0.370426	0.329092	0.269485	0.037037	0	0.0185185	0.0120747	0.0154188	0.0330999	0.0737092
sp|Q54HJ2|PESC_DICDI	Q54HJ2	DDB_G0289415	Pescadillo homolog OS=Dictyostelium discoideum GN=DDB_G0289415 PE=3 SV=1	43.54	0.00367309	1	sp|Q54HJ2|PESC_DICDI	2998.75	2765.25	2539.41	4487.72	1628.21	1928.8	4685.69	2098.19	2034.25	2063.56	1997.42	1840.4	1324.91	1642.73	1579.9	1601.39	2333.64	1402.05	2920.32	2687.46	2366.5	2514.55	2837.66	1848.44	1452.48	1682.71	2343.77	2539.41	1642.73	2366.5	NA	0.375903	0.423671	-0.469274	-0.0613985	0	0	0	0.0130292	0.325031	0.0351456	0.470078
sp|Q54KS4|GNL3_DICDI	Q54KS4	gnl3	Guanine nucleotide-binding protein-like 3 homolog OS=Dictyostelium discoideum GN=gnl3 PE=3 SV=1	78.18	0.00231481	2	sp|Q54KS4|GNL3_DICDI	560.775	295.398	310.497	184.824	272.101	397.314	302.24	703.001	818.736	306.645	1169.1	783.094	541.223	244.406	716.986	1243.47	561.806	1488.42	364.356	413.982	829.582	633.811	753.563	1288.56	2607.56	2155.94	1533.01	310.497	716.986	829.582	NA	0.615398	0.738002	0.862309	1.46958	0.277778	0.333333	0.111111	0.0272925	0.00152676	0.0614866	0.0227275
sp|Q54HP3|DRG1_DICDI	Q54HP3	drg1	Developmentally-regulated GTP-binding protein 1 homolog OS=Dictyostelium discoideum GN=drg1 PE=3 SV=1	57.53	0.0020141	2	sp|Q54HP3|DRG1_DICDI	1814.45	3093.74	2534.34	4041.81	2028.89	2110.47	4568.09	2484.01	1812.54	2583.18	2297.85	1957.58	1526.25	1726.44	1936.24	1679.13	1689.87	1927.05	2360.36	2092.23	2143.99	2242.79	2445.7	1941.75	2211.33	3114.21	3775.63	2484.01	1927.05	2242.79	NA	0.409686	0.477466	-0.372536	-0.120207	0	0	0	0.0519607	0.694559	0.0980703	0.787658
sp|Q54HS9|AP1M_DICDI	Q54HS9	apm1	AP-1 complex subunit mu OS=Dictyostelium discoideum GN=apm1 PE=1 SV=1	312.94	0	6	sp|Q54HS9|AP1M_DICDI	7918.38	7833.02	9701.19	3385.71	10124.2	9502.22	6422.37	11368.8	11253.4	14062.5	12285.6	12651.9	11100	10129.2	11205.8	10235	9167.14	12503.5	6502.78	7381.88	8912.92	9282.56	7591.08	9987.13	15117.1	15026.1	13186.1	9502.22	11205.8	9282.56	NA	0.483074	0.530948	0.383122	0.0718054	0.0634921	0.0634921	0.0634921	0.026275	0.223962	0.059422	0.364287
sp|Q54HW1|PSD10_DICDI	Q54HW1	psmD10	26S proteasome non-ATPase regulatory subunit 10 OS=Dictyostelium discoideum GN=psmD10 PE=2 SV=1	265.17	0	5	sp|Q54HW1|PSD10_DICDI	2426.15	1587.23	1531.5	3231.88	928.274	1081.14	3718.24	1108.68	809.409	1082.9	1286.35	1191.2	1176.54	1291.9	1260.56	1759.39	2762.97	2299.68	2727.42	1821.32	1893.48	1530.27	2432.93	1778.9	11379.9	11255.6	16845.7	1531.5	1286.35	2432.93	NA	0.755258	1.43006	-0.303238	0.718438	0.12963	0.148148	0.0740741	0.775094	0.03375	0.833953	0.112476
sp|Q54I10|MMSA_DICDI	Q54I10	mmsdh	Probable methylmalonate-semialdehyde dehydrogenase [acylating], mitochondrial OS=Dictyostelium discoideum GN=mmsdh PE=3 SV=1	486.77	0	10	sp|Q54I10|MMSA_DICDI	39288.3	31540.3	31012.9	72014.8	34702.4	38831.1	57625.2	30737.5	22717.3	29680.3	25457.8	30433.8	37704.9	40738.2	42051.1	32365.8	39760.8	32422.2	19850.2	55152.9	21994.2	22751.9	30268	22103.9	68705	70597.4	90838.4	34702.4	32422.2	30268	NA	0.331727	0.869415	-0.0271955	-0.197245	0.020202	0	0.020202	0.413917	0.973879	0.508106	0.984574
sp|Q54I18|SMEK_DICDI	Q54I18	smkA	Suppressor of Mek1 OS=Dictyostelium discoideum GN=smkA PE=1 SV=1	64.47	0.00211416	2	sp|Q54I18|SMEK_DICDI	1110.75	1117.49	1158.42	3163.18	1254.83	1257.19	5082.77	1720.03	1829.75	994.632	930.321	909.74	1005.24	1212.43	1091.16	1357.57	1498.08	1140.29	1436.25	978.345	901.499	1261.42	1052.78	1244.49	614.537	730.694	802.282	1257.19	1091.16	978.345	NA	0.360108	0.531937	-0.264468	-0.361764	0	0	0	0.0171811	0.0272338	0.0434923	0.100929
sp|Q54I41|RS7_DICDI	Q54I41	rps7	40S ribosomal protein S7 OS=Dictyostelium discoideum GN=rps7 PE=1 SV=1	919.22	0	18	sp|Q54I41|RS7_DICDI	385724	425788	447040	426796	361781	359440	344979	267913	334339	417149	452154	459435	411204	383265	338537	403183	258241	332132	418136	442949	498223	397201	389446	534655	466575	372998	303061	361781	403183	418136	NA	0.0701386	0.179691	0.039458	0.116402	0.00462963	0	0	0.629792	0.156024	0.707388	0.289865
sp|Q54I58|NIPSN_DICDI	Q54I58	nipsnap	Protein NipSnap homolog OS=Dictyostelium discoideum GN=nipsnap PE=3 SV=1	53.01	0.00195695	1	sp|Q54I58|NIPSN_DICDI	754.41	691.554	651.925	1557.24	498.743	574.107	383.549	361.211	295.613	665.249	506.301	701.574	739.75	567.575	485.451	505.052	1126.28	629.722	879.869	791.892	635.28	603.774	830.505	362.844	623.562	818.207	1297.39	574.107	629.722	791.892	NA	0.63449	0.754415	0.105888	0.221941	0	0	0	0.524592	0.292357	0.613241	0.438535
sp|Q54I79|ACTY_DICDI	Q54I79	arpA	Centractin OS=Dictyostelium discoideum GN=arpA PE=1 SV=1	588.03	0	10	sp|Q54I79|ACTY_DICDI	129153	138867	167642	33152.9	132455	119809	41087.5	103025	126066	111032	125714	130673	109959	95232.6	89356.1	86963.6	51245.3	65126.2	144789	152241	168434	131203	140598	153797	30740.1	30353.5	21117.1	126066	95232.6	140598	NA	0.810007	0.926708	-0.359423	0.0860793	0.0462963	0	0	0.762938	0.576467	0.824647	0.697402
sp|Q54I90|NDUV1_DICDI	Q54I90	ndufv1	NADH dehydrogenase [ubiquinone] flavoprotein 1, mitochondrial OS=Dictyostelium discoideum GN=ndufv1 PE=2 SV=1	305.43	0	6	sp|Q54I90|NDUV1_DICDI	1542.03	1943.13	3173.53	2782.66	5970.73	6125.97	2688.73	5483.33	4477.02	4622.93	4412.19	4364.99	7292.47	7084.96	7079.23	6762.95	8879.3	11643.2	2340.34	2969.82	3265.03	6043.94	4551.45	7282.61	14405.9	13318.6	12120.7	3173.53	7079.23	6043.94	NA	0.345971	0.670723	1.18311	0.611992	0.0555556	0.0185185	0.0555556	0.000254322	0.0105374	0.00219914	0.0613364
sp|Q54I98|SMT1_DICDI	Q54I98	smt1	Probable cycloartenol-C-24-methyltransferase 1 OS=Dictyostelium discoideum GN=smt1 PE=1 SV=1	557.62	0	10	sp|Q54I98|SMT1_DICDI	58521.4	58142.1	64397.4	45827.7	74269	76232.2	75627.3	118571	107656	77118	73163	76881.9	104577	97706.3	100061	109749	132805	139796	49080.6	49675.5	56518.5	70977.3	57561.9	72199.3	58145.4	58887.3	52148.3	74269	100061	57561.9	NA	0.247513	0.367562	0.392401	-0.253814	0	0	0	0.00237153	0.0912457	0.0104064	0.203615
sp|Q54IC9|DERL1_DICDI	Q54IC9	derl1	Probable derlin-1 homolog OS=Dictyostelium discoideum GN=derl1 PE=3 SV=1	53.05	0.00195886	1	sp|Q54IC9|DERL1_DICDI	10440.6	11668.7	9152.08	6794.49	5344.9	6372.13	8663.53	7247.56	6520.44	9700.25	10642	10319.5	6075.43	4978.31	5459.3	5431.22	6144.71	125.426	20527.6	23210.7	19291.9	11031.5	12736.9	9428.52	4141.7	5101.03	3947.88	7247.56	6075.43	11031.5	NA	0.400159	0.482923	-0.161379	0.699197	0	0	0	0.175389	0.212027	0.257821	0.35218
sp|Q54ID0|COX17_DICDI	Q54ID0	cox17	Cytochrome c oxidase copper chaperone OS=Dictyostelium discoideum GN=cox17 PE=3 SV=1	112.41	0	2	sp|Q54ID0|COX17_DICDI	1964.04	1067.19	1000.4	1799.98	894.392	780.798	2721.21	1449.45	1000.24	1067.68	873.687	886.489	1092.29	1342.76	990.522	2282.06	1108.09	1928.54	1627.98	1192.58	1286.16	1225.86	1804.42	968.991	5256.47	6160.38	8972.29	1067.19	1092.29	1627.98	NA	0.449396	1.07189	-0.253911	0.362487	0	0	0	0.63903	0.0462423	0.714075	0.135449
sp|Q54IF0|RM21_DICDI	Q54IF0	mrpl21	Probable 39S ribosomal protein L21, mitochondrial OS=Dictyostelium discoideum GN=mrpl21 PE=3 SV=1	276.35	0	5	sp|Q54IF0|RM21_DICDI	36891.8	33105	34447.6	35605.3	28125.1	32218.6	31569.2	18971	17819.5	26163.5	23016.5	19817.5	20731.3	21581.2	23352.5	11416.1	15318.5	14664.8	22264.1	23443.7	19476.1	23020.2	20190.9	22670.3	19919.3	20755.2	23468.6	32218.6	20731.3	22264.1	NA	0.216148	0.328074	-0.495745	-0.507086	0	0	0	0.000746866	0.0195722	0.00443593	0.0850559
sp|Q54IK2|TM120_DICDI	Q54IK2	tmem120	Transmembrane protein 120 homolog OS=Dictyostelium discoideum GN=tmem120 PE=3 SV=1	109.97	0	3	sp|Q54IK2|TM120_DICDI	6593.71	5419.4	5408.03	7329.31	4517.83	5386.25	10860.6	6304.69	5647.72	4578.06	3394.53	3795.21	3855.56	3770.45	3985.35	4167.85	5311.86	5267.52	3505.68	2700.53	2800.69	3259.47	2760.05	3194.3	3872.39	4217.56	5255.92	5647.72	3985.35	3259.47	NA	0.242841	0.284721	-0.510923	-0.911396	0	0	0	0.00184212	0.000153131	0.00870477	0.00519918
sp|Q54IL7|P5CR1_DICDI	Q54IL7	pycr1	Pyrroline-5-carboxylate reductase 1 OS=Dictyostelium discoideum GN=pycr1 PE=3 SV=1	220.03	0	6	sp|Q54IL7|P5CR1_DICDI	12543.8	9686.17	10544	12914.1	8092.58	5756.37	17449.4	7243.62	6830.39	6443.98	5734.18	4000.75	4293.48	5332.56	4325.65	3389.66	4185.35	5514.37	9356.18	10506.4	7757.6	5756.82	6735.36	6115.99	12718.3	12030.6	12921.1	9686.17	4325.65	9356.18	NA	0.376309	0.462323	-0.791362	-0.264845	0.0793651	0.111111	0.031746	0.000502752	0.646111	0.0033593	0.750817
sp|Q54IN6|Y8028_DICDI	Q54IN6	DDB_G0288629	Uncharacterized protein DDB_G0288629 OS=Dictyostelium discoideum GN=DDB_G0288629 PE=4 SV=1	154.78	0	4	sp|Q54IN6|Y8028_DICDI	5069.33	3775.5	3903.78	3242.22	7047.7	5660.5	13381.3	12258.2	11652.8	4899.36	5391.46	4378.8	8787.73	6484.56	5902.35	6572.72	11062.1	6855.18	2565.37	3469.64	2721.4	4602.29	3991.61	4155.15	8739.46	9919.79	8232.4	5660.5	6484.56	4155.15	NA	0.578398	0.345733	-0.0492038	-0.501291	0.0277778	0.0555556	0.0277778	0.97248	0.0224789	0.983351	0.089614
sp|Q65YR8|CYTA1_DICDI	Q65YR8	cpiA	Cystatin-A1 OS=Dictyostelium discoideum GN=cpiA PE=2 SV=1	426.58	0	8	sp|Q65YR8|CYTA1_DICDI	10257.7	7118.62	10788.6	10746.2	6894.4	5692.16	18630.5	12466	8185.04	13921.3	14614.9	21360.5	14725.3	15887.6	13936.6	58642.2	52926.4	42094.3	11976.1	16908.4	12773.5	17900.7	37340.7	15564.7	76712.4	77069.5	81388.9	10257.7	15887.6	17900.7	NA	0.482129	0.752004	1.2044	1.45123	0.180556	0.152778	0.111111	8.74076e-05	0.000607892	0.00119525	0.012978
sp|Q54IS0|BYST_DICDI	Q54IS0	bysl	Bystin OS=Dictyostelium discoideum GN=bysl PE=3 SV=1	59.43	0.00204499	2	sp|Q54IS0|BYST_DICDI	2762	2391.21	2342.29	9101.31	4162.15	4614.64	8069.55	5110.25	4808.67	1788.28	1303.19	1188.81	2382.91	2564.82	2811.91	3417.91	4240.34	2658.58	2990.12	2801.25	2806.3	5361.98	5518.58	4505.9	1962.19	2543.29	3964.88	4614.64	2564.82	2990.12	NA	0.28235	0.41708	-0.854985	-0.0344034	0	0	0	0.000129917	0.195444	0.00153528	0.333588
tr|A9CLV7|A9CLV7_DICDI	A9CLV7	atp8	ATPase subunit 8 OS=Dictyostelium discoideum GN=atp8 PE=4 SV=1	156.87	0	3	tr|A9CLV7|A9CLV7_DICDI	959.861	2027.67	2915.17	2708.09	3201.43	1809.07	1076.91	2346.57	2850.52	5006.58	4550.17	5144.67	4098.63	4630.58	5113.63	5899.4	5453.54	10309.1	2592.21	2372.25	3393.47	4545.68	4519.38	7704.59	16257.3	15707.3	10818.2	2346.57	5113.63	4545.68	NA	0.519267	1.05969	1.21664	1.43328	0	0	0	7.91995e-05	0.00207574	0.00114435	0.0249088
sp|Q54J23|RL35_DICDI	Q54J23	rpl35	60S ribosomal protein L35 OS=Dictyostelium discoideum GN=rpl35 PE=3 SV=1	221.24	0	7	sp|Q54J23|RL35_DICDI	503362	488541	371454	662274	261764	268509	484399	209540	188632	314271	285909	278984	222701	246196	229738	175381	190374	152086	440232	436346	344724	296828	316628	259184	169000	163794	238367	371454	229738	296828	NA	0.327384	0.354656	-0.413004	-0.163006	0	0	0	0.00499012	0.140347	0.0185708	0.271705
sp|Q54J26|NOP10_DICDI	Q54J26	nop10	H/ACA ribonucleoprotein complex subunit 3 OS=Dictyostelium discoideum GN=nop10 PE=3 SV=1	70.8	0.00220994	2	sp|Q54J26|NOP10_DICDI	10857.9	11702.1	9085.93	4613.06	5369.16	4201.02	3271.76	4076.95	5813.22	9610.89	12990.2	12189.3	8748.66	5525.7	5578.84	7315.41	6276.97	5095.64	12774.1	13150.3	16152.3	7363.75	8911.42	8109.55	5522.31	4470.09	2681.48	5369.16	7315.41	8109.55	NA	0.340854	0.332767	0.409225	0.674716	0	0	0	0.0357985	0.102229	0.0747762	0.218018
sp|Q54J34|PUR8_DICDI	Q54J34	purB	Adenylosuccinate lyase OS=Dictyostelium discoideum GN=purB PE=3 SV=1	51.07	0.00193611	2	sp|Q54J34|PUR8_DICDI	1509.84	1405.12	1647.63	2201.69	2108.7	1789.49	1782.43	976.493	742.469	924.241	875.761	896.632	747.909	1336.51	1579.36	831.107	766.343	594.546	982.937	942.186	1701.99	1877.81	1450.25	1356.21	924.075	1203.3	1097.24	1647.63	875.761	1203.3	NA	0.271617	0.357557	-0.682083	-0.39997	0	0.111111	0	0.000515707	0.148333	0.00337357	0.282998
sp|Q54J47|PDX1_DICDI	Q54J47	pdx1	Probable pyridoxal 5'-phosphate synthase subunit pdx1 OS=Dictyostelium discoideum GN=pdx1 PE=1 SV=1	448.42	0	8	sp|Q54J47|PDX1_DICDI	33159.4	31472.2	29523.5	50526.8	35374.1	32905.2	52435.6	52259.2	32090	31451.8	23735.3	27268.4	41309.1	43666.6	39969.8	101539	166053	156305	17103.2	17971.3	15145.4	27193.5	31858.2	31828.5	19991.2	17463.1	19631.9	33159.4	41309.1	19631.9	NA	0.790244	0.359349	0.280595	-0.893787	0.0333333	0	0.0777778	0.100019	0.000646383	0.1652	0.0133359
sp|Q54J48|PDX2_DICDI	Q54J48	pdx2	Probable pyridoxal 5'-phosphate synthase subunit pdx2 OS=Dictyostelium discoideum GN=pdx2 PE=1 SV=1	557.09	0	9	sp|Q54J48|PDX2_DICDI	6887.42	6434.57	6023.99	40995.8	27582.6	31154.6	91960.1	65915.9	79594.2	7975.48	7989.96	8666.66	13486.9	21013.6	13688.2	67317.5	43689.5	54758.7	11384.6	7890.13	9347.08	25738.4	26185.5	30527	35102.8	28736.6	26497	31154.6	13688.2	26185.5	NA	0.450622	0.551033	-0.450026	-0.0749868	0.157407	0.12037	0.12037	0.0835273	0.206357	0.143399	0.34471
sp|Q54J50|RL12_DICDI	Q54J50	rpl12	60S ribosomal protein L12 OS=Dictyostelium discoideum GN=rpl12 PE=1 SV=1	485.37	0	8	sp|Q54J50|RL12_DICDI	194544	174856	197838	128037	176407	170116	144122	151544	167295	196744	220267	216166	200278	186277	186785	177975	128943	166956	204904	202146	233110	209225	219414	234140	192134	181617	176494	170116	186785	204904	NA	0.180823	0.14554	0.12782	0.261156	0.010101	0	0	0.156162	0.02102	0.235445	0.0873483
sp|Q54J58|Y7870_DICDI	Q54J58	DDB_G0288281	Uncharacterized protein DDB_G0288281 OS=Dictyostelium discoideum GN=DDB_G0288281 PE=4 SV=2	41	0.00447628	1	sp|Q54J58|Y7870_DICDI	1725.11	1599.21	1136.75	2466.61	1406.61	970.782	2025.39	836.962	650.281	1069.73	991.671	968.148	1223.66	1640.37	1334.81	1739.76	1969.37	1628.89	341.394	871.158	742.054	556.068	679.332	494.097	1359.66	1134.04	2214.69	1406.61	1334.81	742.054	NA	0.620229	1.11873	-0.219305	-0.876356	0	0	0	0.865315	0.0861081	0.904543	0.195852
sp|Q54J66|SYTC1_DICDI	Q54J66	thrS1	Probable threonine--tRNA ligase 1, cytoplasmic OS=Dictyostelium discoideum GN=thrS1 PE=3 SV=1	307.66	0	8	sp|Q54J66|SYTC1_DICDI	42500	38004.7	35028.2	36117.5	17406.2	17666.2	35722.3	20084.7	20183.2	34063.3	33887.8	34127	18633.4	18993.2	15369	31491	31761.4	19686.2	33388.6	33751.7	33264.1	17280.5	21094.8	14281.5	10281.9	10458.1	13301.2	35028.2	31491	17280.5	NA	0.29767	0.380922	-0.165413	-0.348108	0	0	0	0.408629	0.0207433	0.504247	0.0871218
sp|Q54J69|RL10_DICDI	Q54J69	rpl10	60S ribosomal protein L10 OS=Dictyostelium discoideum GN=rpl10 PE=1 SV=2	1301.35	0	19	sp|Q54J69|RL10_DICDI	650556	670186	569040	792361	483692	472329	653086	378008	371289	503827	512873	468471	409816	472267	453722	346541	340539	368277	604712	637096	567699	535198	534170	520370	366442	341143	431626	569040	453722	534170	NA	0.223503	0.214849	-0.280571	-0.0730493	0.0714286	0.0634921	0.0714286	0.0193817	0.351795	0.0469956	0.4931
sp|Q54J75|RPB2_DICDI	Q54J75	polr2b	DNA-directed RNA polymerase II subunit rpb2 OS=Dictyostelium discoideum GN=polr2b PE=3 SV=1	407.13	0	10	sp|Q54J75|RPB2_DICDI	30904.9	29983.7	29659.6	34728.9	28489.2	28023.4	43465.7	37086	41327	25752.7	25923.7	27355	24565.5	25745.5	24585.2	29113.7	25213.4	24666.3	29581.8	30080.5	31496.8	22972.3	25186	26953.1	17267.7	17994.9	14731.7	30904.9	25745.5	25186	NA	0.153523	0.371467	-0.26311	-0.177794	0.0505051	0.020202	0.010101	0.0035675	0.0281635	0.0142216	0.102284
sp|Q54J97|CH60_DICDI	Q54J97	hspA	60 kDa heat shock protein, mitochondrial OS=Dictyostelium discoideum GN=hspA PE=2 SV=1	1202.9	0	24	sp|Q54J97|CH60_DICDI	120994	124165	118716	221902	139602	143554	195258	117878	120784	110891	111491	100836	146342	132098	126939	90265.9	102529	100842	77862.1	79565.9	75064.1	79591	79969.4	73954.9	108845	110119	115459	124165	110891	79591	NA	0.190625	0.295992	-0.201264	-0.661324	0.037037	0.0185185	0.0333333	0.0208068	0.00126741	0.0496325	0.0207011
sp|Q54JC2|Y2881_DICDI	Q54JC2	DDB_G0288155	Uncharacterized protein DDB_G0288155 OS=Dictyostelium discoideum GN=DDB_G0288155 PE=1 SV=1	637.71	0	13	sp|Q54JC2|Y2881_DICDI	152082	148644	125642	184763	104954	110657	140137	85044.3	94525.6	108002	105432	106370	101272	92046.5	88758.3	77092.2	93942.5	84768.8	129873	132268	123665	101673	115988	106732	68309.7	72532.4	76307.7	125642	93942.5	106732	NA	0.225741	0.2395	-0.318137	-0.22775	0.00793651	0	0	0.0089561	0.0651467	0.0272154	0.167276
sp|Q54JC8|PUR4_DICDI	Q54JC8	purL	Phosphoribosylformylglycinamidine synthase OS=Dictyostelium discoideum GN=purL PE=1 SV=1	787.86	0	18	sp|Q54JC8|PUR4_DICDI	24845.1	27941.3	33513.8	37597.4	37461.7	39277.4	32047.5	34277.4	28970.7	32886	27309.4	29500.5	43206.6	43206.3	35616.7	29782.9	32392.8	31657	19337.1	20370.3	20794.7	26947.7	23612.7	27522.5	37910.2	40789.8	41796	33513.8	32392.8	26947.7	NA	0.142838	0.339169	-0.0330036	-0.455931	0.0432099	0.00617284	0.00617284	0.645289	0.173952	0.717937	0.31184
sp|Q54JD0|Y7797_DICDI	Q54JD0	DDB_G0288141	Uncharacterized protein DDB_G0288141 OS=Dictyostelium discoideum GN=DDB_G0288141 PE=4 SV=1	49.5	0.00191022	1	sp|Q54JD0|Y7797_DICDI	3059.99	2550.57	2074.05	7861.99	2963.98	3697.13	6479.49	5119.56	3495.09	1647.04	2269.99	2094.42	3072.59	3735.47	3077.77	4592.73	6008.45	5026.52	3388.5	2185.25	1970.48	3630.69	3523	3175.38	2662.02	4347.9	4623.25	3495.09	3077.77	3388.5	NA	0.373392	0.342805	-0.168132	-0.219479	0	0	0	0.255214	0.206353	0.346973	0.34471
sp|Q54JD2|Y8137_DICDI	Q54JD2	DDB_G0288137	Putative uncharacterized protein DDB_G0288137 OS=Dictyostelium discoideum GN=DDB_G0288137 PE=4 SV=1	423.73	0	8	sp|Q54JD2|Y8137_DICDI	58438.2	58232.5	59321.2	87009.3	53774.3	61104.4	81764.4	54519.8	45011.5	53032	51282.9	51915.8	57896.9	52663.6	55055.8	41006.9	46819.1	41851.7	44241	42774.9	45682.3	49972.9	47659	40449.1	51144.1	56010.6	53217.5	58438.2	51915.8	47659	NA	0.181829	0.246465	-0.183346	-0.401529	0.0123457	0	0	0.0297331	0.0269035	0.0653571	0.100795
sp|Q54JD4|Y8133_DICDI	Q54JD4	DDB_G0288133	Uncharacterized protein DDB_G0288133 OS=Dictyostelium discoideum GN=DDB_G0288133 PE=4 SV=1	688.1	0	13	sp|Q54JD4|Y8133_DICDI	71097.2	67142.7	67550.9	76097.5	70888	66445.7	49573.7	67046.9	64057	92166.8	101380	97614.3	122826	132039	124254	144417	142397	158643	84066.6	85616.5	93766.9	87594.2	100639	87708.7	240349	249131	235383	67142.7	124254	93766.9	NA	0.276859	0.647376	0.897349	0.473104	0	0.015873	0	4.81657e-05	0.00541595	0.000868283	0.0421798
sp|Q54JE3|RL221_DICDI	Q54JE3	rpl22	60S ribosomal protein L22 1 OS=Dictyostelium discoideum GN=rpl22 PE=3 SV=1	305.71	0	7	sp|Q54JE3|RL221_DICDI	237550	232847	188578	321238	173753	173029	298501	140759	127654	179633	156749	161740	164594	153592	195332	127383	183619	108130	207118	370017	198088	191894	231804	192261	120644	112902	173533	188578	161740	192261	NA	0.336623	0.378028	-0.239468	0.0709828	0.015873	0	0	0.0530354	0.669829	0.099632	0.767757
sp|Q54JE4|ODO1_DICDI	Q54JE4	ogdh	2-oxoglutarate dehydrogenase, mitochondrial OS=Dictyostelium discoideum GN=ogdh PE=3 SV=1	851.88	0	19	sp|Q54JE4|ODO1_DICDI	63333	63885	59431	95379.5	52912.5	52343.6	119709	67928.8	63471.3	60583.2	59051.1	59264.4	70714.9	71952	67850.5	77759	88435.1	76623.1	40086.1	44763.8	40499.3	39127.4	44624.9	38323.9	67331	73017.4	85728	63471.3	70714.9	44624.9	NA	0.244998	0.364377	-0.00404898	-0.513145	0.0222222	0.0222222	0	0.847002	0.0285867	0.890147	0.103123
sp|Q54JK4|CHMP5_DICDI	Q54JK4	chmp5	Charged multivesicular body protein 5 OS=Dictyostelium discoideum GN=chmp5 PE=3 SV=1	40.37	0.00533808	1	sp|Q54JK4|CHMP5_DICDI	505.567	533.1	431.078	835.157	163.838	271.992	511.265	213.907	191.446	242.054	142.126	32.1541	224.977	138.158	227.111	7.30986	234.839	285.842	249.054	334.608	209.681	227.308	394.229	240.222	713.259	581.524	988.914	431.078	224.977	334.608	NA	0.840475	0.993411	-1.06257	-0.179196	0	0.555556	0	0.0282714	0.841252	0.0629682	0.891273
sp|Q54JM3|ULA1_DICDI	Q54JM3	nae1	NEDD8-activating enzyme E1 regulatory subunit OS=Dictyostelium discoideum GN=nae1 PE=3 SV=1	29.44	0	1	sp|Q54JM3|ULA1_DICDI	1067.79	660.895	473.427	1534.09	641.217	656.074	1837.58	887.419	883.861	547.134	378.571	319.991	513.571	881.962	554.366	1099.3	1283.94	773.561	566.556	670.384	338.444	697.908	1613.34	452.74	400.524	547.607	645.191	883.861	554.366	566.556	NA	0.474382	0.803116	-0.565112	-0.535176	0	0	0	0.0552212	0.0790919	0.102591	0.187524
sp|Q54JM5|PSMD1_DICDI	Q54JM5	psmD1	26S proteasome non-ATPase regulatory subunit 1 OS=Dictyostelium discoideum GN=psmD1 PE=1 SV=1	1010.92	0	21	sp|Q54JM5|PSMD1_DICDI	17666.9	13265.1	12287.5	30565.1	11351.9	10873.5	24395.2	15310.1	13762.4	14976.5	14440.3	15037.1	16285	17537	18676	30674.8	38131.7	33746.2	18448	17086.8	16054.4	19232.2	22038.5	16656.6	127453	135372	162869	13762.4	17537	19232.2	NA	0.458245	1.08148	0.330455	0.615272	0.141414	0.126263	0.0959596	0.097108	0.0196824	0.161984	0.0850559
sp|Q54JP5|OAT_DICDI	Q54JP5	oatA	Probable ornithine aminotransferase OS=Dictyostelium discoideum GN=oatA PE=3 SV=1	76.65	0.00230415	2	sp|Q54JP5|OAT_DICDI	2130.55	2015.03	1663.56	4637.8	2687.8	2111.05	4574.04	3068.39	2415.94	1981.54	1439.48	1784.42	1831.77	3185.1	2537.45	2479.35	3278.11	3399.22	611.424	412.966	514.724	496.314	601.183	622.125	1934.51	1462.67	1250.16	2415.94	2479.35	611.424	NA	0.351867	0.42418	0.095382	-1.76269	0.0555556	0	0	0.369126	8.87656e-06	0.463279	0.000948985
sp|Q54JQ2|IDE_DICDI	Q54JQ2	DDB_G0287851	Insulin-degrading enzyme homolog OS=Dictyostelium discoideum GN=DDB_G0287851 PE=3 SV=1	326.39	0	8	sp|Q54JQ2|IDE_DICDI	941.656	1211.49	2957.75	1739.94	814.834	2467.66	761.532	1110.12	809.348	1590.3	1427.44	2227.85	2091.95	1371.38	1664.18	2932.46	2592.57	2870.1	1188.66	2371.67	1092.38	1594.63	1336.29	1444.4	17214.5	17686.9	19844.1	1110.12	2091.95	1594.63	NA	0.613063	1.31698	0.751052	0.713652	0.222222	0.263889	0.0694444	0.0318777	0.0627415	0.0689121	0.163239
sp|Q54JV6|SC61G_DICDI	Q54JV6	sec61g	Protein transport protein Sec61 subunit gamma OS=Dictyostelium discoideum GN=sec61g PE=3 SV=1	40.76	0	1	sp|Q54JV6|SC61G_DICDI	170.54	33.6274	562.789	76.9757	687.988	639.98	55.3615	1048.1	1316.33	781.968	526.756	544.499	1416.42	512.676	710.807	1491.36	678.435	123.722	127.857	220.808	472.86	1082.81	357.094	1736.19	2549.74	1389.23	282.455	562.789	678.435	472.86	NA	1.30346	1.83768	0.151432	0.406514	0.111111	0	0.111111	0.168088	0.153563	0.248956	0.286197
sp|Q54K21|SEM1_DICDI	Q54K21	DDB_G0287633	Probable 26S proteasome complex subunit sem1 OS=Dictyostelium discoideum GN=DDB_G0287633 PE=3 SV=1	151.44	0	3	sp|Q54K21|SEM1_DICDI	1404.32	1510.18	1069.92	1940.03	680.254	711.633	2660.95	1041.9	1194.73	1092.21	919.699	829.06	1056.14	1422.58	1118.61	1515.61	2272.46	2429.87	1298.49	2238.5	1105.11	1289.01	1437.78	848.089	9731.83	10010.4	14027.6	1194.73	1118.61	1437.78	NA	0.57851	1.14994	-0.362614	0.567806	0	0.0277778	0.0555556	0.764518	0.0305915	0.825595	0.10739
sp|Q54K24|ABCCE_DICDI	Q54K24	abcC14	ABC transporter C family member 14 OS=Dictyostelium discoideum GN=abcC14 PE=3 SV=1	491.16	0	13	sp|Q54K24|ABCCE_DICDI	74239.8	73251.6	65355.3	69070.6	42125.4	42065.8	86002	49179.5	49706.3	73680.3	81646.4	79387.5	54267.2	50169.7	47917.9	28986.2	31506.7	27769.1	21149.3	20861	20390.1	9857.19	8926.42	12147.7	16361.5	16895.1	17693.1	65355.3	50169.7	16895.1	NA	0.358586	0.267675	-0.0109125	-1.81158	0.00854701	0	0	0.185147	1.43637e-07	0.268506	5.63057e-05
sp|Q54K32|RGAA_DICDI	Q54K32	rgaA	Ras GTPase-activating-like protein rgaA OS=Dictyostelium discoideum GN=rgaA PE=1 SV=1	499.58	0	12	sp|Q54K32|RGAA_DICDI	35735.3	24052.8	34282.5	28173	26692.3	27877.4	36226.4	36473.4	38922.9	32451.2	32930.4	34961.7	33164.5	36186.4	34213.9	53860.5	54713	59396.6	33782.1	33671.8	38096.9	37171.7	40441.7	36746.2	34257.2	35127.5	29423.5	34282.5	34961.7	35127.5	NA	0.170525	0.224934	0.439028	0.1522	0.0185185	0.0277778	0.00925926	0.00812028	0.276919	0.0253975	0.421289
sp|Q54K33|RBX1_DICDI	Q54K33	rbx1	RING-box protein 1 OS=Dictyostelium discoideum GN=rbx1 PE=3 SV=1	58.9	0	1	sp|Q54K33|RBX1_DICDI	5613.22	4356.77	2833.87	8635.2	2733.17	2784.06	10151.6	3876.57	3914.04	3296.37	3118.48	2466.21	2792.53	3707.51	3269.42	4425.37	5025.66	3009.89	4157.48	4939.93	3458.5	2966.67	4260.77	2387.1	3219.11	3035.15	6679.58	3914.04	3269.42	3458.5	NA	0.443705	0.506036	-0.378945	-0.221929	0	0	0	0.0970828	0.35857	0.161984	0.497718
sp|Q54K35|TIM17_DICDI	Q54K35	timm17	Mitochondrial import inner membrane translocase subunit tim17 OS=Dictyostelium discoideum GN=timm17 PE=3 SV=1	114.71	0	3	sp|Q54K35|TIM17_DICDI	4368.89	6163.3	6304.89	2961.41	6705.73	7048.5	4721.52	5356.77	5047.06	5195.8	5478.87	4761.24	7001.05	6077.28	6417.05	3548.44	4231.26	5092.57	3336.14	3681.51	4289.46	4946.24	4717.54	4876.25	7115.03	7511.13	8488.11	5356.77	5195.8	4876.25	NA	0.477047	0.43798	-0.141969	-0.389084	0	0.037037	0	0.947977	0.934658	0.96335	0.954959
sp|Q54K74|YETL_DICDI	Q54K74	DDB_G0287543	Endoplasmic reticulum transmembrane protein YET-like OS=Dictyostelium discoideum GN=DDB_G0287543 PE=3 SV=2	224.48	0	4	sp|Q54K74|YETL_DICDI	33139.5	31362.7	29578.9	33269.9	34509	36064.2	46412.3	37394.8	39771.6	25459.9	25602	25872.1	32028.2	30484.6	30279.7	27192.6	30397.9	28075.1	33922.6	39801.6	31820.3	36415.6	40713.7	36755.8	46968.1	41667.3	48395.3	34509	28075.1	39801.6	NA	0.136293	0.0831222	-0.292793	0.13034	0	0.0277778	0	0.00590988	0.178809	0.0205622	0.317642
sp|P42525|ERK1_DICDI	P42525	erkA	Extracellular signal-regulated kinase 1 OS=Dictyostelium discoideum GN=erkA PE=2 SV=2	65.6	0.0021254	2	sp|P42525|ERK1_DICDI	241.773	300.696	14.0938	1059.9	294.009	611.299	2301.1	1124.33	1148	244.17	397.716	423.433	863.856	1305.21	1004.73	2731.07	3444.28	3345.66	464.408	809.471	223.271	1734.62	1342.9	1410.16	3305.07	4539.77	4580.45	611.299	1004.73	1410.16	NA	1.82337	1.05047	0.716865	1.42867	0.277778	0.277778	0.166667	0.0233199	0.00033839	0.0539627	0.00904425
sp|Q54K91|ACH1_DICDI	Q54K91	ach1	Acetyl-CoA hydrolase OS=Dictyostelium discoideum GN=ach1 PE=3 SV=1	229.88	0	4	sp|Q54K91|ACH1_DICDI	1641.43	1108.93	1196.46	2838.53	1433.63	1715.66	1435.61	1774.03	1357.08	1908.78	1555.86	1826.24	2175.8	2289.27	2087.94	1792.33	2489.03	2957.76	1139.36	939.111	1117.69	1526.87	1531.61	1698.04	9535.56	11821.4	11492.7	1435.61	2087.94	1531.61	NA	0.275889	1.09051	0.488541	-0.0148918	0.266667	0.177778	0.155556	0.0115613	0.13562	0.0322182	0.264933
sp|Q86H60|HSPK_DICDI	Q86H60	hspK	Small heat shock protein hspK OS=Dictyostelium discoideum GN=hspK PE=3 SV=1	94.65	0	2	sp|Q86H60|HSPK_DICDI	106.281	193.646	573.586	77.8689	1083.16	971.968	124.51	943.797	837.691	1098.51	1346.92	985.049	2785.8	2146.6	1163.42	1721.04	1317.44	1998.82	413.129	572.792	949.547	1362.78	1508.63	2569.03	3209.72	2521.01	1104.03	573.586	1346.92	1362.78	NA	1.33662	1.32248	1.25466	1.41746	0.166667	0.166667	0	0.00201965	0.00198805	0.00927778	0.0249088
sp|Q54KB7|DHE3_DICDI	Q54KB7	gluD	Glutamate dehydrogenase, mitochondrial OS=Dictyostelium discoideum GN=gluD PE=1 SV=1	212.52	0	6	sp|Q54KB7|DHE3_DICDI	6808.99	4392.23	5482.39	7500.18	9117.09	8276.08	8709.77	9207.74	6759.03	8696.69	7306.15	9779.3	13165.7	13397.1	14009.4	17321.4	16867.8	24119.7	3912.66	3016.82	4876.08	7928.73	6917.34	9181.68	11418.4	10747.9	10006.1	7500.18	13397.1	7928.73	NA	0.349655	0.298848	0.811788	0.0801643	0.111111	0.0555556	0.0740741	9.2208e-05	0.741149	0.00123519	0.817806
sp|Q54KB8|SYEC_DICDI	Q54KB8	gluS	Probable glutamate--tRNA ligase, cytoplasmic OS=Dictyostelium discoideum GN=gluS PE=2 SV=1	358.99	0	7	sp|Q54KB8|SYEC_DICDI	3057.83	3318.27	2492.97	7014.9	3536.16	3922.12	10095.4	6047.87	4250.23	3849.95	5616.22	4591.97	6136.88	6585.96	5911.74	6490.03	6699.15	9681.65	1947.58	2073.07	1948.53	3260.16	2706.3	3161.82	12779.3	13227	15028.2	3922.12	6136.88	3161.82	NA	0.361788	0.819945	0.59195	-0.355475	0.0833333	0.125	0.0972222	0.0383836	0.941821	0.0783711	0.958115
sp|Q54KD0|Y7407_DICDI	Q54KD0	DDB_G0287407	TPR repeat-containing protein DDB_G0287407 OS=Dictyostelium discoideum GN=DDB_G0287407 PE=4 SV=1	112.93	0	3	sp|Q54KD0|Y7407_DICDI	3214.32	2962.37	2683.6	4343.46	2668.09	2371.26	5699.59	3439.01	4169.27	3490.05	3713.85	3647.94	4042.88	2660.27	2936.27	5842.78	6677.55	6339.69	2191.4	1741.68	2767.07	2329.46	1313.71	2772.71	1757.18	1751.23	1852.76	3214.32	3713.85	1852.76	NA	0.251643	0.440337	0.308334	-0.898851	0.037037	0	0	0.0332345	0.0030647	0.0714511	0.0283552
sp|Q54KD9|RANG_DICDI	Q54KD9	ranbp1	Ran-specific GTPase-activating protein homolog OS=Dictyostelium discoideum GN=ranbp1 PE=1 SV=1	40.09	0.00621118	1	sp|Q54KD9|RANG_DICDI	1497.55	951.211	581.781	135.225	983.709	827.967	681.267	1548.02	808.264	1000.09	788.396	1412.21	1459.5	1223.08	1151.53	4565.67	4529.21	3413.54	1029.07	857.154	779.634	1522.51	3950.41	1409.42	719.52	1335.43	1042.53	827.967	1412.21	1042.53	NA	0.968169	1.32781	1.27941	0.367195	0	0	0	0.0125512	0.100475	0.0340097	0.215224
sp|Q54KF3|ADA_DICDI	Q54KF3	ada	Probable adenosine deaminase OS=Dictyostelium discoideum GN=ada PE=3 SV=1	634.43	0	13	sp|Q54KF3|ADA_DICDI	2861.08	3038.55	3840.41	8904.59	11430.8	13732.1	28301.8	38443.7	36885.5	3498.72	5256.34	5562.6	7036.73	7943.59	8830.99	40821	26936.2	32581.7	3633.33	4184.27	3866.85	13426.1	9616.45	13390.6	38656.9	33677.6	26788.2	11430.8	7943.59	13390.6	NA	0.381491	0.252598	-0.178989	0.00989797	0.0793651	0.0714286	0.0634921	0.975248	0.4961	0.984457	0.632084
sp|Q54KG1|DDX41_DICDI	Q54KG1	ddx41	Probable ATP-dependent RNA helicase ddx41 OS=Dictyostelium discoideum GN=ddx41 PE=1 SV=1	652.16	0	17	sp|Q54KG1|DDX41_DICDI	35384.1	37583.7	43536.6	31995.7	27706.1	24328	66393	47440	39980.4	36003.5	37777.3	40954.7	34866.9	30294.4	37496.9	19795.6	22898.1	25897.4	33028.6	30384.6	28505.2	23492	24414.1	26498.2	23424.2	22643.1	19861.2	37583.7	34866.9	24414.1	NA	0.413262	0.336967	0.00740998	-0.44571	0.00617284	0.0246914	0.0308642	0.225792	0.0102572	0.315358	0.0603125
sp|Q54KN7|THIO5_DICDI	Q54KN7	trxE	Putative thioredoxin-5 OS=Dictyostelium discoideum GN=trxE PE=3 SV=1	44.43	0.00369004	1	sp|Q54KN7|THIO5_DICDI	1460.27	1113.24	1161.91	2140.34	2045.44	1878.66	2051.59	2545.94	1613.33	1050.05	1314.81	1722.68	1491.2	2973.44	1695.79	2646.25	1810.81	2710.2	812.672	3483.28	1780.35	3010.02	3429.64	2756.81	2424.34	2545.22	2219.71	1878.66	1722.68	2545.22	NA	0.336256	0.474549	0.240094	0.491933	0	0	0	0.588582	0.0689623	0.671452	0.173661
sp|Q54KR1|SYCC_DICDI	Q54KR1	cysS	Cysteine--tRNA ligase, cytoplasmic OS=Dictyostelium discoideum GN=cysS PE=3 SV=1	174.22	0	5	sp|Q54KR1|SYCC_DICDI	9735.04	12139	9310.06	12349.3	9336.78	9343.36	15795	12305.3	10464	12114.3	10924.8	11575.7	11737.9	11869.7	12805.3	14923.7	23194.8	20282	7043.01	8457.71	5899.23	6472.65	7424.62	6475.63	8647.34	8188.27	9780.41	10464	12114.3	7424.62	NA	0.292932	0.180112	0.315448	-0.528921	0.111111	0.0740741	0.111111	0.036422	0.000932472	0.0755418	0.0167542
sp|Q54UF5|Y4017_DICDI	Q54UF5	DDB_G0281105	Putative uncharacterized transmembrane protein DDB_G0281105 OS=Dictyostelium discoideum GN=DDB_G0281105 PE=4 SV=1	133.09	0	2	sp|Q54UF5|Y4017_DICDI	163.138	89.2173	276.325	297.792	73.8852	75.66	278.371	284.478	272.258	421.033	526.455	420.19	483.073	587.639	484.522	1316.54	1576.61	2424.26	168.192	295.951	169.108	296.184	184.247	198.241	2938.33	2966.71	3616.04	272.258	526.455	295.951	NA	0.529562	0.979471	2.47044	1.38966	0.0555556	0.111111	0.222222	2.42877e-05	0.00777496	0.000620024	0.0496345
sp|Q54KZ8|EIF3M_DICDI	Q54KZ8	eif3m	Eukaryotic translation initiation factor 3 subunit M OS=Dictyostelium discoideum GN=eif3m PE=1 SV=1	221.46	0	6	sp|Q54KZ8|EIF3M_DICDI	23646.4	22113.7	20972.5	35660.9	17381.8	17577.8	30604.9	14451.7	14988.9	18158.7	18722.5	17583.6	14920.1	17028.7	17167.7	15584.6	12363.6	14695.5	23476.7	22582.7	24567.4	19134	16516.9	15478.4	18388.8	17092.9	23940.6	20972.5	17028.7	19134	NA	0.256342	0.320625	-0.240167	-0.0103903	0	0	0	0.0265753	0.648112	0.0599857	0.75196
sp|Q54LA5|H2AZ_DICDI	Q54LA5	H2AZ	Histone H2A.z OS=Dictyostelium discoideum GN=H2AZ PE=3 SV=1	57.13	0.00200602	2	sp|Q54LA5|H2AZ_DICDI	467.031	535.371	411.197	1058.06	470.329	480.59	1803.54	940.748	1065.04	493.489	359.116	516.806	424.289	637.745	546.38	678.346	726.808	775.727	465.009	718.788	466.137	619.395	590.653	716.902	1820.3	1856.05	2061.24	535.371	546.38	716.902	NA	0.41527	0.344687	-0.372235	0.32864	0	0	0	0.13272	0.135064	0.205367	0.26452
sp|Q54LB8|VP13A_DICDI	Q54LB8	vps13A	Putative vacuolar protein sorting-associated protein 13A OS=Dictyostelium discoideum GN=vps13A PE=2 SV=1	118.01	0	2	sp|Q54LB8|VP13A_DICDI	327.545	506.554	265.056	778.419	453.674	384.199	779.839	522.095	294.994	277.956	410.144	338.91	623.64	624.026	408.521	1044.29	1640.15	1675.24	410.563	390.492	481.531	636.35	868.285	412.295	1438.64	1534.25	2343.96	453.674	623.64	636.35	NA	0.891186	0.98769	0.354602	0.861331	0.166667	0.111111	0.0555556	0.106903	0.0331622	0.172689	0.112476
sp|Q54LP3|DPM1_DICDI	Q54LP3	dpm1	Dolichol-phosphate mannosyltransferase subunit 1 OS=Dictyostelium discoideum GN=dpm1 PE=3 SV=1	89.49	0.00121803	3	sp|Q54LP3|DPM1_DICDI	1507.42	1102.77	1275.54	2930.14	1868.09	1808.67	3786.83	2005.91	2013.42	1080.9	1073.49	1294.95	2037.69	1989.4	2140.27	1306.33	1805.52	1534.75	872.361	1054.72	1075.38	1282.32	1846.64	1669.04	2977.44	3200	3829.16	1868.09	1534.75	1669.04	NA	0.295815	0.465781	-0.15184	-0.11591	0.259259	0.259259	0.185185	0.101801	0.553852	0.167027	0.681308
sp|Q54LP8|H2BV3_DICDI	Q54LP8	H2Bv3	Histone H2B.v3 OS=Dictyostelium discoideum GN=H2Bv3 PE=3 SV=1	418.49	0	8	sp|Q54LP8|H2BV3_DICDI	128148	84645	81855.8	114707	73484.3	75091.3	153907	90316.5	82112.1	77388.2	69969.9	75746.8	62927.5	62043.1	72195.5	69103.8	97674.5	63810	98367.2	113134	106689	95352.4	88829.3	92316.3	64937.9	58025.6	68752.4	84645	69969.9	92316.3	NA	0.266466	0.342523	-0.27469	-0.256185	0	0	0	0.0155782	0.42388	0.0404413	0.565815
sp|Q54LQ6|ITPA_DICDI	Q54LQ6	itpa	Inosine triphosphate pyrophosphatase OS=Dictyostelium discoideum GN=itpa PE=3 SV=1	573.58	0	11	sp|Q54LQ6|ITPA_DICDI	132606	128430	128018	116558	91298.6	84223.4	91871.3	74832.3	111227	131728	167065	166375	123460	111765	100575	149737	79938.5	84334.7	148048	137028	147124	90358.1	93816.2	118277	61725.2	54726	43094.6	111227	123460	93816.2	NA	0.207715	0.333071	0.255975	0.0392438	0.042735	0	0.00854701	0.115209	0.31935	0.183089	0.46595
sp|Q54LV1|RAD23_DICDI	Q54LV1	rcbA	UV excision repair protein RAD23 homolog OS=Dictyostelium discoideum GN=rcbA PE=1 SV=1	47.24	0.00187617	1	sp|Q54LV1|RAD23_DICDI	86.263	78.2577	54.147	118.772	124.884	84.501	193.344	244.599	202.731	156.709	265.75	157.537	211.911	234.004	256.002	394.397	263.636	481.861	116.739	107.484	65.8227	82.9839	138.89	195.087	863.919	513.528	132.66	118.772	256.002	132.66	NA	0.326323	0.693511	1.02848	0.436474	0.444444	0	0.222222	4.72995e-05	0.0835322	0.000868283	0.192615
sp|Q54LV8|RL34_DICDI	Q54LV8	rpl34	60S ribosomal protein L34 OS=Dictyostelium discoideum GN=rpl34 PE=3 SV=1	151.54	0	3	sp|Q54LV8|RL34_DICDI	322026	311622	256950	409289	195862	196587	300547	147468	127528	202067	197040	206530	157349	168089	161866	111036	127936	116456	292809	315798	249727	204316	231109	198847	130160	118892	146066	256950	161866	204316	NA	0.296834	0.297355	-0.315138	-0.0411387	0	0	0	0.00456587	0.19326	0.0172098	0.331303
sp|Q54LW6|Y8810_DICDI	Q54LW6	DDB_G0286463	Uncharacterized protein DDB_G0286463 OS=Dictyostelium discoideum GN=DDB_G0286463 PE=4 SV=1	73.88	0.00226244	2	sp|Q54LW6|Y8810_DICDI	3746.84	2571.86	2055.08	4199.46	1681.61	1701.46	4202.08	1640.53	1448.01	2816.03	2086.47	2232.69	2339.69	2897.97	2141.89	3099.87	4953.83	2650.2	3458.71	3678.11	2570.31	1963.56	3252.81	1587.88	5699.03	5797.12	9198.72	2055.08	2650.2	3458.71	NA	0.596404	0.913498	0.119591	0.439615	0	0.0555556	0	0.446755	0.102892	0.536654	0.218413
sp|Q54LY8|Y6915_DICDI	Q54LY8	DDB_G0286299	Uncharacterized protein DDB_G0286299 OS=Dictyostelium discoideum GN=DDB_G0286299 PE=4 SV=1	46.18	0.00186567	1	sp|Q54LY8|Y6915_DICDI	1122.31	1852.22	1923.94	3038.23	2822.04	1762.28	4493.25	3288.82	3298.33	1562.33	1898.74	1532.27	2464.4	2745.72	3131.95	3131.36	5542.98	3751.84	1258.75	991.728	2365.47	2623.54	2717.46	1881.53	2932.01	1602.24	4538.81	2822.04	2745.72	2365.47	NA	0.342873	0.338299	0.0357824	-0.0544792	0	0	0	0.460786	0.298438	0.551255	0.444192
sp|Q54M18|ARG56_DICDI	Q54M18	argC	Bifunctional protein argC, mitochondrial OS=Dictyostelium discoideum GN=argC PE=1 SV=1	182.14	0	6	sp|Q54M18|ARG56_DICDI	4958.11	4180.53	4673.8	8312.87	4274.17	4153.92	10168	4662.89	3829.44	4840.22	5679.65	4686.93	5041.85	5324.44	4837.82	8753.11	11738.8	7451.97	7236.64	7212.12	5975.15	5515.13	7694.13	5216.74	9681.99	9945.08	15456.4	4662.89	5324.44	7236.64	NA	0.455187	0.57779	0.219882	0.54553	0.111111	0.111111	0.0555556	0.214692	0.0296276	0.302006	0.104946
sp|Q54M70|DNPEP_DICDI	Q54M70	dnpep	Aspartyl aminopeptidase OS=Dictyostelium discoideum GN=dnpep PE=1 SV=1	74.07	0.00226757	2	sp|Q54M70|DNPEP_DICDI	252.468	336.143	143.145	819.521	303.421	337.822	654.317	569.246	371.309	423.163	188.041	203.057	198.737	352.099	388.087	1483.41	1080.31	893.191	358.338	328.594	399.376	392.994	2058.42	339.66	624.189	604.188	969.873	337.822	388.087	399.376	NA	0.513486	0.97248	0.504408	0.0859456	0.0555556	0.0555556	0	0.472116	0.129928	0.563663	0.257664
sp|Q54M82|QCR7_DICDI	Q54M82	DDB_G0286171	Probable cytochrome b-c1 complex subunit 7 OS=Dictyostelium discoideum GN=DDB_G0286171 PE=3 SV=1	99.64	0	3	sp|Q54M82|QCR7_DICDI	4956.84	4250.58	3214.37	7603.23	3472.99	3761.24	6034.4	2696.87	2317.86	3689.45	3154.17	2797.97	3095.68	3348.21	3583.48	2566.89	3576.16	2186.65	2275.12	2313.65	2475.29	2693.03	3543	1824.33	1854.55	1611.12	2811.76	3761.24	3154.17	2313.65	NA	0.347875	0.479188	-0.200154	-0.877493	0	0	0	0.061061	0.00409434	0.110814	0.0346765
sp|Q54MA6|RS5_DICDI	Q54MA6	rps5	40S ribosomal protein S5 OS=Dictyostelium discoideum GN=rps5 PE=1 SV=1	1038.57	0	18	sp|Q54MA6|RS5_DICDI	718563	717081	588846	874177	463544	486834	711251	372582	375328	561640	541705	532227	426968	449210	443768	421958	403550	395263	650420	687709	598108	507450	516268	455385	306385	308921	396149	588846	443768	507450	NA	0.240743	0.259393	-0.145849	-0.0963434	0.00462963	0	0	0.0487694	0.144356	0.0934198	0.277188
sp|Q54MB4|ASNS_DICDI	Q54MB4	asns	Probable asparagine synthetase [glutamine-hydrolyzing] OS=Dictyostelium discoideum GN=asns PE=1 SV=1	169.77	0	4	sp|Q54MB4|ASNS_DICDI	10505.2	8864.24	8281.23	11866.3	7604.75	6915.81	19460.7	10872.1	10636.8	7095.66	6153.38	6596.29	7341.93	8651.33	7500.98	11009.6	12723.1	13685.2	6660.03	7694.69	6527.6	6542.92	9036.28	6375.72	3828.07	4437	4886.71	10505.2	7500.98	6527.6	NA	0.308696	0.454229	-0.32819	-0.657507	0.0666667	0.0444444	0.155556	0.160895	0.0120878	0.240728	0.0651626
sp|Q54MB8|LEO1_DICDI	Q54MB8	leo1	RNA polymerase-associated protein LEO1 OS=Dictyostelium discoideum GN=leo1 PE=3 SV=1	599.77	0	10	sp|Q54MB8|LEO1_DICDI	3896.25	3647.53	5097.85	70245.6	65330.8	78403	57168.1	161487	184795	5535.6	5550.18	4820.92	102936	89044.7	87887.4	135929	197967	142111	4894.71	6475.18	14977	97015	100121	85941.3	100474	124569	116179	65330.8	89044.7	97015	NA	0.337037	0.467348	0.446768	0.4658	0.25	0.342593	0.185185	0.0338042	0.0853928	0.0724111	0.194752
sp|Q54MD1|PEX5_DICDI	Q54MD1	pex5	Peroxisomal targeting signal 1 receptor OS=Dictyostelium discoideum GN=pex5 PE=3 SV=1	200.13	0	4	sp|Q54MD1|PEX5_DICDI	1233.63	1612.38	1865.65	813.71	6402.74	7048.25	3487.63	10250.9	8426.74	2270.67	2229.15	2178.2	2406.24	2965.84	3403.78	10127	6833.03	6152.69	1984.71	2522.92	3699.43	8285.36	7058.28	8777.02	6774.2	6191.22	3333.66	3487.63	2965.84	6191.22	NA	0.698316	1.31274	0.223453	0.645903	0.0555556	0.0277778	0.0277778	0.608739	0.182534	0.687682	0.321347
sp|Q54MG6|RL37_DICDI	Q54MG6	rpl37	60S ribosomal protein L37 OS=Dictyostelium discoideum GN=rpl37 PE=3 SV=1	396.32	0	8	sp|Q54MG6|RL37_DICDI	269181	236976	176584	293479	115523	125612	200620	95258.9	77792	156421	131660	136722	98329.7	120248	103297	90312.4	102830	81834.5	211203	263576	197870	149616	167771	124675	73196.5	69694.8	105965	176584	103297	149616	NA	0.373922	0.393866	-0.369113	-0.0107993	0	0.0123457	0	0.0180746	0.339796	0.0445613	0.483193
sp|Q54MH8|DLPB_DICDI	Q54MH8	dlpB	Dynamin-like protein B OS=Dictyostelium discoideum GN=dlpB PE=2 SV=1	61.61	0.00207039	1	sp|Q54MH8|DLPB_DICDI	612.367	438.105	617.716	899.762	611.031	466.778	1320.14	591.132	443.423	558.223	491.705	579.635	460.734	595.121	474.574	512.12	816.861	714.774	465.608	442.819	424.702	523.109	855.89	401.924	455.041	592.597	866.182	611.031	558.223	465.608	NA	0.38666	0.500542	-0.0380614	-0.215813	0	0	0	0.509452	0.358313	0.59792	0.497718
sp|Q54MK8|RL18A_DICDI	Q54MK8	rpl18a	60S ribosomal protein L18a OS=Dictyostelium discoideum GN=rpl18a PE=3 SV=2	852.05	0	17	sp|Q54MK8|RL18A_DICDI	709271	675509	600300	616707	483397	488309	532622	376707	376505	498193	499783	551105	458222	407687	416700	348884	346573	368601	616520	681020	596935	552928	529680	490687	343350	346841	392801	532622	416700	529680	NA	0.136741	0.141042	-0.245747	-0.00810983	0	0.00529101	0	0.00777762	0.408547	0.0246536	0.550455
sp|Q54MR6|HS7C5_DICDI	Q54MR6	DDB_G0285709	Heat shock 70-related protein 5 OS=Dictyostelium discoideum GN=DDB_G0285709 PE=3 SV=1	157.97	0	4	sp|Q54MR6|HS7C5_DICDI	4596.35	5811	3633.59	18164.4	11416.1	13584.5	15469.6	7805.53	7162.95	5967.88	5452.53	6034.95	4513.77	7051.57	8230.71	4477.42	5578.44	6618.01	3534.03	3065.5	3969.93	7929.18	8016.04	6911.48	4030.2	3333.74	6096.92	7805.53	5967.88	4030.2	NA	0.562789	0.414202	-0.484634	-0.922664	0	0	0	0.0810763	0.00258451	0.139803	0.0260208
sp|Q54MT0|EIF3I_DICDI	Q54MT0	eif3I	Eukaryotic translation initiation factor 3 subunit I OS=Dictyostelium discoideum GN=eif3I PE=3 SV=1	317.51	0	8	sp|Q54MT0|EIF3I_DICDI	32523.4	31861.2	29354.5	39359.7	29036.6	29577.1	38705.8	23100.2	23758.4	28300.8	29477.7	28941.5	24033.5	26490.6	26183.9	18724.4	20358.1	24927.1	29921.4	34073.4	29144.8	27658.2	20040.5	21283.7	25394.2	26409.5	28557	29577.1	26183.9	27658.2	NA	0.214004	0.236823	-0.175801	-0.120301	0.0138889	0	0	0.052418	0.203135	0.0986297	0.342165
sp|Q54MT2|NOP56_DICDI	Q54MT2	nop56	Nucleolar protein 56 OS=Dictyostelium discoideum GN=nop56 PE=3 SV=1	517.9	0	12	sp|Q54MT2|NOP56_DICDI	85428.6	59563.1	52998.7	65333.3	36305.6	41537.4	62741.9	53801.2	44851.5	50201.5	49827.8	50619	37622.1	36575.4	37533.5	50743.6	44514.5	36217.2	58466.4	55806.7	56107.9	42564.5	40461.3	41437.3	29926.2	28699.8	32251.9	53801.2	44514.5	41437.3	NA	0.181598	0.294545	-0.273364	-0.47577	0.025641	0.00854701	0	0.0137362	0.036235	0.0365469	0.117976
sp|Q54MV7|NDUAC_DICDI	Q54MV7	ndufa12	NADH dehydrogenase [ubiquinone] 1 alpha subcomplex subunit 12 OS=Dictyostelium discoideum GN=ndufa12 PE=2 SV=2	707.22	0	13	sp|Q54MV7|NDUAC_DICDI	1.43012e+06	1.45426e+06	1.49204e+06	1.86888e+06	1.13538e+06	1.06078e+06	1.78516e+06	1.27392e+06	1.14408e+06	1.5354e+06	1.53021e+06	1.53419e+06	1.28155e+06	1.18236e+06	1.168e+06	1.31904e+06	1.76592e+06	1.37826e+06	2.61554e+06	2.67794e+06	2.3202e+06	1.96084e+06	2.32498e+06	1.83349e+06	613237	661251	671297	1.43012e+06	1.37826e+06	1.96084e+06	NA	0.207302	0.515605	0.0734448	0.63697	0.0350877	0	0	0.87383	0.707142	0.907795	0.79351
sp|Q54MZ5|RS28_DICDI	Q54MZ5	rps28	40S ribosomal protein S28 OS=Dictyostelium discoideum GN=rps28 PE=3 SV=1	556.84	0	9	sp|Q54MZ5|RS28_DICDI	193751	173840	171752	171289	134699	123533	180464	139859	125785	144547	146035	152958	127439	126572	118840	144635	137448	136392	180150	204582	186866	132562	165618	125313	113183	122407	130910	171289	137448	132562	NA	0.129859	0.198239	-0.167194	0.0206331	0	0	0	0.0691742	0.619806	0.123256	0.727436
sp|Q54N17|RS15_DICDI	Q54N17	rps15	40S ribosomal protein S15 OS=Dictyostelium discoideum GN=rps15 PE=3 SV=1	599.86	0	8	sp|Q54N17|RS15_DICDI	331358	302662	247756	382208	171577	192180	288491	159011	186839	222318	203575	207510	186770	180180	169896	186205	153491	150417	268646	252257	230897	213444	224017	211639	183726	167149	167947	247756	186205	213444	NA	0.225957	0.255842	-0.312825	-0.153787	0.025641	0	0.034188	0.00912974	0.223369	0.0276005	0.36415
sp|Q54N47|BCAT_DICDI	Q54N47	bcaA	Branched-chain-amino-acid aminotransferase OS=Dictyostelium discoideum GN=bcaA PE=3 SV=1	160.08	0	5	sp|Q54N47|BCAT_DICDI	18551.1	17094.2	16157.2	26566.2	17596.7	20193	17130.6	12145.8	11174.6	15183.1	14123.1	14242.2	16282.3	19185.6	18551.1	12049.7	15980.1	16139.6	9741.53	9096.76	9173.09	10780.9	11469.3	9119.3	18888.2	21106.3	25810.5	17130.6	15980.1	10780.9	NA	0.288616	0.730753	-0.182007	-0.816701	0	0	0	0.424649	0.181438	0.516287	0.320378
sp|Q54N50|DCTN2_DICDI	Q54N50	dynB	Dynactin subunit 2 OS=Dictyostelium discoideum GN=dynB PE=3 SV=1	40.57	0.0044603	1	sp|Q54N50|DCTN2_DICDI	500.94	364.061	410.5	1197.28	292.194	295.413	571.608	516.252	453.79	635.725	913.741	401.008	693.258	695.121	599.614	916.309	1136.59	1119.64	213.795	508.243	452.771	341.901	313.459	232.364	1285.83	1404.39	1738.9	453.79	695.121	452.771	NA	0.396551	0.759365	1.0213	0.141401	0	0	0	0.011077	0.579359	0.0313655	0.698898
sp|Q54N72|NOG1_DICDI	Q54N72	nog1	Probable nucleolar GTP-binding protein 1 OS=Dictyostelium discoideum GN=nog1 PE=1 SV=1	277.7	0	8	sp|Q54N72|NOG1_DICDI	18623.6	18377	16760.8	19211.2	13192.3	15445.4	23862.7	15472	15057.4	14241.2	14214.1	15446.6	10263.7	13493.4	12403.6	12912.2	13124.6	11857.7	16890	17892.5	17432.5	17108.9	17695.1	16273.9	15235.5	14359.7	16130.1	16760.8	13124.6	16890	NA	0.204368	0.190577	-0.344649	-0.0385462	0.0277778	0	0	0.00686026	0.705533	0.0226386	0.792461
sp|Q54N83|SYLC_DICDI	Q54N83	leuS	Leucine--tRNA ligase, cytoplasmic OS=Dictyostelium discoideum GN=leuS PE=3 SV=1	63.16	0.00209205	2	sp|Q54N83|SYLC_DICDI	519.645	774.127	2008.89	223.343	1542.63	1039.58	164.749	1309.98	1600.21	2014.9	2364.28	1741.41	2104.63	2698.46	2554.62	6199.39	5382.09	8245.09	1147.42	794.496	1219.6	1640.88	1246.65	1378.61	2458.45	2081.95	1435.65	1039.58	2554.62	1378.61	NA	1.5191	1.40358	1.95511	0.407216	0	0	0	0.00112904	0.0853397	0.00621748	0.194752
sp|Q54NB6|FKBP4_DICDI	Q54NB6	fkbp4	FK506-binding protein 4 OS=Dictyostelium discoideum GN=fkbp4 PE=1 SV=1	429.38	0	9	sp|Q54NB6|FKBP4_DICDI	63668.6	61798.4	76456	37697.3	75398.7	79355.8	38170.5	81510.4	87622.8	72071	74985.8	77858.1	87930.1	89534.8	99198.9	87371.8	91667.2	100055	58226.9	64796	67765	62972.3	70419.8	66946.5	80982.5	85117.8	65197.6	75398.7	87930.1	66946.5	NA	0.365241	0.402173	0.247909	-0.0985587	0.0925926	0.111111	0.101852	0.0171887	0.582325	0.0434923	0.700733
sp|Q54DF1|ATPG_DICDI	Q54DF1	atp5C1	ATP synthase subunit gamma, mitochondrial OS=Dictyostelium discoideum GN=atp5C1 PE=1 SV=1	508.81	0	11	sp|Q54DF1|ATPG_DICDI	13631.3	12561.7	10874.5	22952.4	12348.2	12934.4	18822.7	12651.8	13489.3	22531.9	23521.8	20697.6	29898.9	29043.2	31261.5	39431.5	44099.6	60391.5	19886.3	20825.7	23814.7	25906.3	34224.8	32483.9	59878	59630.2	62730.7	12934.4	29898.9	32483.9	NA	0.414211	0.481579	1.06687	1.3285	0.0909091	0.020202	0.0707071	4.64645e-05	0.000187542	0.000868283	0.00580394
sp|Q54NF3|Y6434_DICDI	Q54NF3	DDB_G0285291	Uncharacterized protein DDB_G0285291 OS=Dictyostelium discoideum GN=DDB_G0285291 PE=4 SV=1	43.12	0.00456621	1	sp|Q54NF3|Y6434_DICDI	241.814	105.724	406.978	190.604	323.605	402.314	233.986	630.807	563.824	126.86	211.093	453.806	548.627	483.702	486.84	287.725	323.369	1011.15	113.085	361.209	306.131	525.331	485.564	991.7	1044.52	1486.62	1042.58	323.605	453.806	525.331	NA	0.523437	0.566497	0.298264	1.23676	0.222222	0.111111	0	0.249026	0.0192577	0.339739	0.0845038
sp|Q54NG2|RL17_DICDI	Q54NG2	rpl17	60S ribosomal protein L17 OS=Dictyostelium discoideum GN=rpl17 PE=3 SV=1	900.29	0	12	sp|Q54NG2|RL17_DICDI	480519	497647	541852	429805	394974	403900	335391	321294	397989	504317	523185	547030	402180	356102	378981	401081	333678	351354	612284	613789	629443	454231	475304	547262	333009	296956	255416	403900	401081	475304	NA	0.0976745	0.199658	0.0137214	0.216175	0.0175439	0	0	0.948604	0.483518	0.96335	0.623438
sp|Q54NI6|NDUS7_DICDI	Q54NI6	ndufs7	NADH dehydrogenase [ubiquinone] iron-sulfur protein 7, mitochondrial OS=Dictyostelium discoideum GN=ndufs7 PE=3 SV=1	191.03	0	5	sp|Q54NI6|NDUS7_DICDI	18074.8	16098.4	13376.6	18923.5	15855.5	18392.4	13517.2	14597.2	13774.2	13919.3	14825.6	16531.5	14432.9	12528.6	13715.9	9979.77	12432.6	11884.1	18866.7	17783.6	18172.3	14988	16889.5	16868.6	9176.1	9312.81	11172.8	15855.5	13715.9	16868.6	NA	0.182966	0.247223	-0.339765	-0.124773	0	0	0	0.0305935	0.355738	0.0667813	0.495741
sp|Q54NP6|SNAA_DICDI	Q54NP6	snpA	Alpha-soluble NSF attachment protein OS=Dictyostelium discoideum GN=snpA PE=1 SV=1	46.99	0.00187441	1	sp|Q54NP6|SNAA_DICDI	1703.27	1485.13	1118.41	2566.47	1068.39	1068.4	2286.49	1383.16	1215.75	1325.5	1070.57	1308.84	1066.62	1656.65	1596.96	1401.03	1581.88	2180.05	1381.9	1521.01	1337.6	1360.79	2401.38	1098.64	1298.36	1260.39	2530.52	1383.16	1401.03	1360.79	NA	0.440282	0.530008	0.193674	0.0344452	0	0	0	0.869406	0.853817	0.905709	0.900199
sp|Q54NQ0|PSD13_DICDI	Q54NQ0	psmD13	26S proteasome non-ATPase regulatory subunit 13 OS=Dictyostelium discoideum GN=psmD13 PE=2 SV=1	426.33	0	11	sp|Q54NQ0|PSD13_DICDI	1610.65	1559.58	1362.33	4959.23	2560.5	2637.17	5034.64	3716.29	4056.04	1783.53	1635.44	2112.92	2811.99	2741.85	3341.09	4249.82	5105	9112.72	3028.3	1787.27	1977.49	2659.51	2797.09	3853.36	21789.1	23049.3	25387.3	2637.17	2811.99	3028.3	NA	0.387608	0.836803	0.147096	0.547125	0.0909091	0.0909091	0.0808081	0.273459	0.0230882	0.365883	0.0905058
sp|Q54NU2|RAB1D_DICDI	Q54NU2	rab1D	Ras-related protein Rab-1D OS=Dictyostelium discoideum GN=rab1D PE=1 SV=1	136.45	0	4	sp|Q54NU2|RAB1D_DICDI	18058.9	15846.2	15850	18284.5	16579.6	16528.1	18919.5	20717.7	19171.2	15170.4	12495.7	14773.6	17897	16654.4	16331	14829	17667.5	16714.6	15637.2	17091.7	16790	17549.6	16928	20690.3	19079.1	17452.8	15305.8	18058.9	16331	17091.7	NA	0.095359	0.142008	-0.197831	0.0121251	0	0	0	0.0659827	0.78894	0.118829	0.851968
sp|Q54NW4|LIMB_DICDI	Q54NW4	limB	LIM domain-containing protein B OS=Dictyostelium discoideum GN=limB PE=2 SV=1	45.34	0.00185357	1	sp|Q54NW4|LIMB_DICDI	3010.82	2784.45	2217.85	2256.91	1103.37	897.422	1357.02	766.703	480.987	2125.78	3270.64	3534.53	2005.43	1255.63	1121.95	888.356	891.745	1837.99	2687.33	2863.7	3194.84	1658.53	1280.03	1795.43	2542.78	2721.59	2748.71	1357.02	1837.99	2687.33	NA	0.698238	0.792466	0.217963	0.526582	0	0	0	0.29778	0.0355299	0.390836	0.116388
sp|Q54NW6|OPLA_DICDI	Q54NW6	oplah	5-oxoprolinase OS=Dictyostelium discoideum GN=oplah PE=3 SV=2	237.23	0	6	sp|Q54NW6|OPLA_DICDI	710.988	281.177	766.554	862.639	454.402	452.119	519.853	521.804	607.299	480.073	646.158	935.273	1122.84	1135.62	1069.09	1827.05	1602.59	2704.3	610.168	547.181	799.146	1013.97	741.48	1024.95	9182.01	8597.54	9414.5	521.804	1122.84	1013.97	NA	0.504247	1.16218	1.2416	0.960537	0.222222	0.277778	0.0740741	0.0022929	0.0105928	0.010137	0.0613364
sp|Q54NX0|SPB1_DICDI	Q54NX0	fsjC	Putative rRNA methyltransferase OS=Dictyostelium discoideum GN=fsjC PE=3 SV=1	91.37	0	2	sp|Q54NX0|SPB1_DICDI	1788.17	1471.73	1204.92	1681.84	985.763	1560.44	1858.79	1720.78	1872.08	1345.69	1246.91	1258.84	1493.5	1220.78	1018.3	1485.22	1457.16	947.54	1099.58	1095.26	738.419	1170.18	1379.05	1333.89	1792.01	1772.4	1972.69	1681.84	1258.84	1333.89	NA	0.251653	0.288882	-0.239898	-0.226308	0	0	0	0.0489745	0.164766	0.0936489	0.301346
sp|Q54NZ0|TIM10_DICDI	Q54NZ0	timm10	Mitochondrial import inner membrane translocase subunit Tim10 OS=Dictyostelium discoideum GN=timm10 PE=3 SV=1	56.75	0.002002	1	sp|Q54NZ0|TIM10_DICDI	1637.27	2872.63	2265.92	5056.99	4487.19	4021.37	5358.97	3156.87	1902.42	2019.21	2125.15	1834.1	3524.91	3033.03	3055.8	1680.5	2656.43	2437.31	888.4	1322.36	839.346	2058.04	3083.39	1904.96	2654.01	3414.72	3902.51	3156.87	2437.31	2058.04	NA	0.358579	0.739935	-0.396136	-1.01378	0	0	0	0.0634981	0.0190884	0.11506	0.0845038
sp|Q54P46|NDUA8_DICDI	Q54P46	ndufa8	NADH dehydrogenase [ubiquinone] 1 alpha subcomplex subunit 8 OS=Dictyostelium discoideum GN=ndufa8 PE=3 SV=1	127.84	0	4	sp|Q54P46|NDUA8_DICDI	14516.3	14674.2	12544.6	22082.3	11321.2	10417.8	15115.8	6708.63	6695.76	9676.85	11056.8	12167.8	13665.7	11349.7	10389.3	11756.1	11690.8	20513.5	18744.3	17602.8	14699.5	10096.1	17902.2	10672.8	4315.02	3523.45	4753.5	12544.6	11690.8	10672.8	NA	0.664663	0.479522	-0.0439952	0.0348936	0.0555556	0	0.0277778	0.877513	0.254721	0.909212	0.395997
sp|Q54P59|SARAF_DICDI	Q54P59	saraf	Store-operated calcium entry-associated regulatory factor OS=Dictyostelium discoideum GN=saraf PE=3 SV=1	157.87	0	3	sp|Q54P59|SARAF_DICDI	4686.55	5103.68	3589.55	4860.96	2860.5	2315.29	9245.32	4610.25	4453.3	4255.97	3992.96	3490	2277.92	2535.92	2766.68	3663.42	4067.48	2381.93	7793.23	8908.37	7975.49	4088.57	5927.51	2718.1	2064.14	2392.51	3155.31	4610.25	3490	4088.57	NA	0.336377	0.576238	-0.180708	0.231409	0	0	0	0.0285872	0.969852	0.0634312	0.982382
sp|Q54P95|COX6B_DICDI	Q54P95	DDB_G0284693	Probable cytochrome c oxidase subunit 6B OS=Dictyostelium discoideum GN=DDB_G0284693 PE=3 SV=1	315.69	0	6	sp|Q54P95|COX6B_DICDI	359139	383546	385970	559277	303623	327978	397498	246075	237801	286919	292072	295747	269152	239245	233947	164216	190134	131497	324949	339830	274586	240833	258945	208404	179742	175914	177822	359139	239245	240833	NA	0.220633	0.246314	-0.393073	-0.484222	0.015873	0	0	0.000643151	0.00390907	0.00395992	0.0342057
sp|Q54PA9|PRPSA_DICDI	Q54PA9	prsA	Ribose-phosphate pyrophosphokinase A OS=Dictyostelium discoideum GN=prsA PE=1 SV=1	330.79	0	8	sp|Q54PA9|PRPSA_DICDI	24250.7	24498.2	27272.5	29114.6	32942.1	30341.1	23765.6	24206.9	23108.5	22248.1	23509.3	19953.9	28993.8	30734.5	30120.5	20307	18858.8	22847.2	13294.4	14075.1	14098.3	19275	19011	21265.1	42204.4	38839.4	34169.7	24498.2	22847.2	19275	NA	0.107128	0.554497	-0.100074	-0.595012	0.0138889	0	0.0277778	0.108441	0.272873	0.174455	0.416751
sp|Q54PF1|CK2B_DICDI	Q54PF1	csnk2b	Casein kinase II subunit beta OS=Dictyostelium discoideum GN=csnk2b PE=3 SV=1	54.69	0.00197433	1	sp|Q54PF1|CK2B_DICDI	1146.34	1232.99	1745.14	994.778	1135.55	1068.57	1525.46	1245.19	962.73	1367.22	1178.82	1289.61	891.687	1291.07	885.391	788.78	761.117	816.14	849.689	1259.17	1067.78	811.209	938.029	930.927	679.457	591.731	706.321	1146.34	891.687	849.689	NA	0.258257	0.257952	-0.238314	-0.432027	0	0	0	0.0763433	0.00686735	0.133204	0.0472281
sp|Q54PF3|CSN5_DICDI	Q54PF3	csn5	COP9 signalosome complex subunit 5 OS=Dictyostelium discoideum GN=csn5 PE=1 SV=1	51.01	0.00193237	1	sp|Q54PF3|CSN5_DICDI	40.023	35.0771	81.7348	257.389	65.5604	143.291	294.805	355.39	485.669	15.6769	117.102	32.7491	444.844	195.725	64.078	857.055	458.469	49.0183	153.509	215.197	122.834	119.544	65.2997	352.007	668.598	1034.88	99.3206	143.291	117.102	153.509	NA	0.849539	0.804087	0.367422	1.18138	0.333333	0	0.111111	0.812935	0.192038	0.862827	0.33118
sp|Q54PG8|GNT14_DICDI	Q54PG8	gnt14	Glycosyltransferase-like protein gnt14 OS=Dictyostelium discoideum GN=gnt14 PE=2 SV=1	320.39	0	7	sp|Q54PG8|GNT14_DICDI	27075.5	28168.1	30940.7	37553.7	37583.8	39908	41498.5	37866.1	32893.2	30556.2	34556.6	34098.6	39128.9	40402.7	36974.2	23728.2	22251.3	21683.9	24558.1	21786.9	25149.8	33678.3	27875.1	37000.9	16434.2	16730.7	15879.5	37553.7	34098.6	24558.1	NA	0.272943	0.298683	0.0592795	-0.370599	0.031746	0.015873	0	0.275536	0.00752409	0.368217	0.0485912
sp|Q54PH5|CWC2_DICDI	Q54PH5	cwc2	Pre-mRNA-splicing factor cwc2 OS=Dictyostelium discoideum GN=cwc2 PE=3 SV=1	82.59	0.00238095	2	sp|Q54PH5|CWC2_DICDI	1642.51	1441.97	1578.33	1347.45	1162.02	1600.24	1953.61	2012.31	1582.26	1131.37	730.017	1246.92	912.96	645.245	952.151	555.152	611.538	379.171	1955.38	1776.75	1582.64	1508.62	1162.18	1482.43	812.926	917.911	1160.68	1582.26	730.017	1482.43	NA	0.384245	0.334967	-0.84871	0.000205792	0	0	0	0.000272381	0.230165	0.00232116	0.371188
sp|Q54PH8|RS13_DICDI	Q54PH8	rps13	40S ribosomal protein S13 OS=Dictyostelium discoideum GN=rps13 PE=3 SV=1	399.55	0	9	sp|Q54PH8|RS13_DICDI	519594	525513	440583	703850	377752	388897	611630	287421	276059	330727	377592	378334	347843	363221	358177	248665	292042	278042	485435	517379	435809	429416	483134	373341	280241	271338	372529	440583	347843	429416	NA	0.29089	0.296384	-0.219756	-0.0588923	0	0	0	0.0220642	0.409097	0.051895	0.550455
sp|Q54PJ1|PRS10_DICDI	Q54PJ1	psmC6	26S proteasome regulatory subunit 10B OS=Dictyostelium discoideum GN=psmC6 PE=1 SV=1	1088.7	0	19	sp|Q54PJ1|PRS10_DICDI	34275.5	30350.9	28199.7	58723.3	26786.9	30083.6	64905.9	41869.9	38043.5	26984.7	27739.9	30668.4	35750.6	37534.1	36826.3	64153.5	69004.5	69867.3	32851.4	36071.8	30659.6	38228.9	41976.5	36840.7	200634	189621	235573	34275.5	36826.3	38228.9	NA	0.345098	0.845743	0.121073	0.29232	0.0648148	0.0648148	0.0555556	0.407112	0.0394302	0.503432	0.122672
sp|Q54PM6|Y8605_DICDI	Q54PM6	DDB_G0284459	Uncharacterized protein DDB_G0284459 OS=Dictyostelium discoideum GN=DDB_G0284459 PE=4 SV=1	238.79	0	5	sp|Q54PM6|Y8605_DICDI	88056.4	78900.9	70784.7	83745.9	49949	49978.1	100984	56844.4	62396.4	64849.2	55935	56092.6	39823	44407.4	41418.9	57883.8	49970.3	34537.8	71781.8	74993.4	64732.3	50988.8	57993.8	43488.3	12212.4	12792.1	14347.4	70784.7	49970.3	50988.8	NA	0.209831	0.575098	-0.441339	-0.294809	0.015873	0	0	0.0013458	0.0224797	0.00698457	0.089614
sp|Q54PN7|PRS6A_DICDI	Q54PN7	psmC3	26S proteasome regulatory subunit 6A homolog OS=Dictyostelium discoideum GN=psmC3 PE=1 SV=1	1047.33	0	21	sp|Q54PN7|PRS6A_DICDI	12529.4	11605.1	12527.2	28199.5	16795.1	14260.4	25707.8	19671.1	26932.1	18381.8	22385.1	23004	22796.8	29287.2	26650.6	42997	44627.8	50561.5	14765.4	17502.4	19098.4	23097.1	21756.1	25850.9	206532	160045	150877	16795.1	26650.6	23097.1	NA	0.234754	0.91725	0.876816	0.608387	0.168889	0.0933333	0.0933333	0.00040654	0.00918538	0.00297155	0.0559689
sp|Q54PP1|ERG24_DICDI	Q54PP1	erg24	Delta(14)-sterol reductase OS=Dictyostelium discoideum GN=erg24 PE=3 SV=1	65.46	0.00212314	2	sp|Q54PP1|ERG24_DICDI	5383.29	4420.16	3370.33	6930.5	3809.38	3570.87	11771.8	4767.02	3731.61	6372.68	5154.52	5746.97	5203.26	5111.39	5840.46	5705.18	8247.95	6570.97	2798.96	2728.37	2502.77	2877.01	3812.57	2067.22	3715.28	2510.18	5902.61	4420.16	5746.97	2798.96	NA	0.350059	0.549422	0.424156	-0.788585	0	0	0	0.190086	0.0118895	0.27462	0.0651626
sp|Q54PV8|IPYR_DICDI	Q54PV8	ppa1	Inorganic pyrophosphatase OS=Dictyostelium discoideum GN=ppa1 PE=1 SV=1	1207.26	0	18	sp|Q54PV8|IPYR_DICDI	238922	234345	261725	292601	302960	324390	395265	417792	499922	273806	301749	314084	351627	320533	326016	436056	364418	405725	195211	227087	215301	238080	250968	259514	175708	178795	158670	302960	326016	215301	NA	0.146344	0.332711	0.141694	-0.297488	0.0329218	0.0246914	0.0329218	0.365512	0.0085849	0.460216	0.0528578
sp|Q54PX9|RS12_DICDI	Q54PX9	rps12	40S ribosomal protein S12 OS=Dictyostelium discoideum GN=rps12 PE=1 SV=1	753.58	0	14	sp|Q54PX9|RS12_DICDI	332276	347368	337202	386988	311420	346297	341940	273821	252744	351412	348401	353868	347802	354303	349769	280994	283928	330679	310397	311737	323804	348740	319357	342313	326690	337635	357590	337202	348401	326690	NA	0.132913	0.169055	0.0522912	-0.0584908	0	0	0	0.669296	0.785302	0.73836	0.850382
sp|Q54PZ2|ATOX1_DICDI	Q54PZ2	atox1	Copper transport protein ATOX1 homolog OS=Dictyostelium discoideum GN=atox1 PE=3 SV=2	112.07	0	3	sp|Q54PZ2|ATOX1_DICDI	8057.97	7596.91	7216.89	14331.1	7418.7	7322.98	16573.2	8948.46	8532.52	6770.18	6467.79	7240.11	7525.82	7352.53	7243.15	8750.5	8852.67	11142.2	5157.99	4773.68	4824.55	5686.22	5766.02	4759.05	8525.58	7616.11	7965.24	8057.97	7352.53	5686.22	NA	0.275848	0.243772	-0.0158131	-0.621756	0.037037	0	0	0.162576	0.00160693	0.242318	0.0233326
sp|Q54Q05|ELOC_DICDI	Q54Q05	tceb1	Elongin-C OS=Dictyostelium discoideum GN=tceb1 PE=3 SV=1	56.58	0	1	sp|Q54Q05|ELOC_DICDI	1143.61	832.366	543.19	1033.91	1417.76	1537.5	1598.59	1798.84	1648.67	1204.69	567.268	632.056	1788.64	1521.44	1549.47	2981.63	2578.36	2641.24	570.882	757.893	1005.26	1440.58	1478.05	1124.22	2211.97	3085.58	2698.68	1417.76	1549.47	1440.58	NA	0.301628	0.377687	0.218597	0.46853	0	0.111111	0	0.0729695	0.359071	0.128461	0.497718
sp|Q54Q31|PHB2_DICDI	Q54Q31	phbB	Prohibitin-2 OS=Dictyostelium discoideum GN=phbB PE=3 SV=1	349.37	0	9	sp|Q54Q31|PHB2_DICDI	34376.4	32828	31022.6	39007.4	25733.8	28485	35929	23983	19212.8	24790.1	24141.2	24477.2	23362.4	25126.1	24133	13133.2	16676	13680.5	21012.3	19415.1	18835.4	20547.4	19724.4	18610.9	28161.9	31813.3	34507.6	31022.6	24133	20547.4	NA	0.235752	0.501651	-0.471652	-0.614054	0	0.0123457	0	0.00303665	0.100389	0.0127086	0.215224
sp|Q54Q51|RS16_DICDI	Q54Q51	rps16	40S ribosomal protein S16 OS=Dictyostelium discoideum GN=rps16 PE=3 SV=1	715.87	0	13	sp|Q54Q51|RS16_DICDI	601315	554929	461545	761783	379586	399741	653524	297222	269025	415663	399982	372273	330957	356960	347856	265868	268585	294308	512559	532111	451100	382864	437639	386309	267705	272802	402225	461545	347856	402225	NA	0.298792	0.352319	-0.310109	-0.0605746	0	0	0	0.0166963	0.277533	0.0426713	0.421678
sp|Q54Q71|RIR1_DICDI	Q54Q71	rnrA	Ribonucleoside-diphosphate reductase large subunit OS=Dictyostelium discoideum GN=rnrA PE=3 SV=1	76.18	0.00229358	2	sp|Q54Q71|RIR1_DICDI	1110.13	1123.3	1300.93	745.355	1326.22	1240.35	600.058	1145.55	907.35	2478.61	2175.92	2239.96	2769.27	3601.98	3158.39	4278.15	4362.88	5686.05	1266.54	1364.94	1507.02	1552.52	1967.79	1685.92	1449.56	1549.31	1698.41	1123.3	3158.39	1549.31	NA	0.540364	0.290092	1.44147	0.442795	0	0	0	1.72343e-05	0.00229713	0.000494331	0.0257278
sp|Q54Q99|PH2AB_DICDI	Q54Q99	phr2aB	Serine/threonine-protein phosphatase 2A regulatory subunit phr2AB OS=Dictyostelium discoideum GN=phr2aB PE=3 SV=1	299.3	0	7	sp|Q54Q99|PH2AB_DICDI	5318.77	5923.05	4464.67	8837.16	4628.56	4409.08	12665.9	6377.95	5599.29	8032.79	6231.19	6205.53	7800.88	8613.26	9261.08	11916.3	15906.6	14406.2	5749	6737.2	5444.34	6022.02	7661.33	5577.07	10779	9789.65	15387.9	5599.29	8613.26	6737.2	NA	0.393262	0.446661	0.594809	0.286204	0.0634921	0.0634921	0.015873	0.00786561	0.121282	0.0247988	0.24512
sp|Q54QA6|TRM11_DICDI	Q54QA6	trmt11	tRNA (guanine(10)-N2)-methyltransferase homolog OS=Dictyostelium discoideum GN=trmt11 PE=3 SV=1	174.28	0	4	sp|Q54QA6|TRM11_DICDI	32912.2	31589.2	31872.5	18523	20357.6	21359.4	14804.1	14474.5	14426	26533.1	25694.5	28155.9	21254.7	19243	17282.9	18917.8	12908.4	14732.2	26586.1	25679.2	24043.9	21273.1	22584.8	21900.3	4324.02	4782.69	3656.36	20357.6	19243	21900.3	NA	0.172986	0.486529	-0.165202	-0.307951	0.0666667	0	0.0444444	0.416433	0.0326539	0.509599	0.111309
sp|Q54QE4|PURCE_DICDI	Q54QE4	purC/E	Bifunctional purine synthesis protein purC/E OS=Dictyostelium discoideum GN=purC/E PE=1 SV=1	489.31	0	10	sp|Q54QE4|PURCE_DICDI	13864.9	14767.5	14481.7	19637.4	12351.1	12592.2	16622.4	10469.5	7815.76	22514	21748.2	20852.3	27031.4	30057.2	29065.3	27507.3	33489.7	39394	15228.7	15171.6	15056.8	16885.2	21504.8	17383.7	36236.9	33290.1	43456.9	13864.9	27507.3	17383.7	NA	0.524737	0.758152	0.72669	0.465205	0.020202	0.010101	0.0505051	0.000311888	0.0238091	0.00254709	0.0921036
sp|Q54QG4|Y1747_DICDI	Q54QG4	DDB_G0283843	Uncharacterized protein DDB_G0283843 OS=Dictyostelium discoideum GN=DDB_G0283843 PE=4 SV=1	189.34	0	5	sp|Q54QG4|Y1747_DICDI	59741.1	37889.6	52205.3	20813	27404.8	26332.6	24226.9	20814.6	21373.7	55432.8	50767.6	43805.1	28577.6	27302.4	29991.1	31191.4	36174.6	22475.7	46396.3	66672.9	63059.7	30834.3	40193.4	29579.3	15628.4	15518	19794.5	26332.6	31191.4	30834.3	NA	0.233733	0.342393	0.187688	0.167743	0	0	0	0.101068	0.604761	0.166465	0.713087
tr|Q55GC0|Q55GC0_DICDI	Q55GC0	DDB0189501	Uncharacterized protein OS=Dictyostelium discoideum GN=DDB0189501 PE=4 SV=1	243.71	0	5	tr|Q55GC0|Q55GC0_DICDI	11230.4	12823.5	27037.4	13099.6	11279.8	12230.3	11405.2	12955.4	13116.4	14280.7	15248.6	19701.9	14092.8	15987.3	15756.6	20760.5	18049.6	22586	28160.5	39310.9	26559.2	24190.6	23159.3	24224.4	42823.3	40200.4	48492	12823.5	15987.3	28160.5	NA	0.247312	0.362594	0.365495	1.32626	0.0952381	0.126984	0.015873	0.0225796	8.22854e-05	0.0526857	0.00322559
sp|Q54QJ9|KAD2_DICDI	Q54QJ9	adkA	Adenylate kinase OS=Dictyostelium discoideum GN=adkA PE=3 SV=1	42.48	0.00453721	1	sp|Q54QJ9|KAD2_DICDI	549.979	616.829	614.227	1355.1	593.645	580.111	1309.77	625.704	409.104	643.242	515.352	500.007	488.718	729.705	576.127	1042.73	1619.99	898.356	208.123	628.19	523.471	485.663	1281.25	509.942	655.967	724.046	1015.42	614.227	643.242	628.19	NA	0.58746	0.695823	-0.00994076	-0.185996	0	0	0	0.779665	0.562858	0.838104	0.687347
sp|Q54QM8|RL26_DICDI	Q54QM8	rpl26	60S ribosomal protein L26 OS=Dictyostelium discoideum GN=rpl26 PE=3 SV=1	541.49	0	9	sp|Q54QM8|RL26_DICDI	320518	320393	246314	323774	170336	177086	215488	137051	130306	216650	219704	190125	140620	155841	175039	134460	125869	131575	302008	322594	254215	185835	208141	181330	115891	130020	165236	215488	155841	185835	NA	0.246992	0.263489	-0.373546	0.00987713	0	0	0	0.0136639	0.445506	0.0365469	0.583145
sp|Q54QN1|TIM14_DICDI	Q54QN1	dnajc19	Mitochondrial import inner membrane translocase subunit TIM14 OS=Dictyostelium discoideum GN=dnajc19 PE=3 SV=1	34.93	0	1	sp|Q54QN1|TIM14_DICDI	101.589	292.665	1137.13	136.659	186.6	350.493	22.6729	271.29	568.887	344.862	61.8539	114.492	408.092	88.2098	91.5281	99.0574	101.808	290.605	227.347	326.818	230.554	177.293	198.037	618.449	380.828	178.555	30.2419	271.29	101.808	227.347	NA	1.18771	1.8919	-1.08094	0.159237	0.222222	0.222222	0.111111	0.315318	0.940055	0.410263	0.957147
sp|Q54QN4|Y5654_DICDI	Q54QN4	DDB_G0283731	Uncharacterized transmembrane protein DDB_G0283731 OS=Dictyostelium discoideum GN=DDB_G0283731 PE=4 SV=1	123.58	0	3	sp|Q54QN4|Y5654_DICDI	24971.6	22973.4	20587.3	20756.1	14479.2	16354.1	15532.4	9556.16	10206.1	16529.7	15134.1	14667.6	10134.1	14519.5	12282.3	8846.37	14493	11939.9	27615	25033.3	24242.3	16394.6	18750.1	16490.3	6418.58	7220.79	6445.77	16354.1	14493	16490.3	NA	0.396039	0.313182	-0.489122	0.0119661	0	0	0	0.0668926	0.295465	0.1201	0.442633
sp|Q54QP6|OSB8_DICDI	Q54QP6	osbH	Oxysterol-binding protein 8 OS=Dictyostelium discoideum GN=osbH PE=1 SV=1	42.71	0.00454959	1	sp|Q54QP6|OSB8_DICDI	2603.69	1620.51	1958.69	1074.15	1436.62	1441.48	1494.38	1703.91	1470.42	2261.95	2456.95	3236.73	1344.44	1618.92	1444.45	2927.87	4060	1951.89	1516.22	1572.29	1682.46	2162.6	2872.57	1740.44	2873.95	3734.84	2403.2	1494.38	2261.95	2162.6	NA	0.332642	0.398375	0.408649	0.708732	0	0	0	0.011322	0.0660555	0.0317773	0.168506
sp|Q54QQ0|IMDH_DICDI	Q54QQ0	impdh	Inosine-5'-monophosphate dehydrogenase OS=Dictyostelium discoideum GN=impdh PE=1 SV=1	1222.61	0	24	sp|Q54QQ0|IMDH_DICDI	92585.2	93354.1	97521.2	174794	173361	175328	305485	249811	191983	219195	327533	333418	446721	478269	496028	607409	495143	446657	69513.7	69700.2	71429.9	124237	97131.9	145837	190935	201157	158987	174794	446721	124237	NA	0.209751	0.124504	1.35372	-0.421551	0.0111111	0.00740741	0.0296296	1.84584e-07	0.00184918	2.71339e-05	0.0249088
sp|Q54QQ2|Y5634_DICDI	Q54QQ2	DDB_G0283697	Uncharacterized protein DDB_G0283697 OS=Dictyostelium discoideum GN=DDB_G0283697 PE=4 SV=1	1870.87	0	38	sp|Q54QQ2|Y5634_DICDI	240620	244566	204940	386409	188930	206898	721321	371093	325087	192254	181462	176619	230183	226472	238848	232347	404632	274850	252888	250099	201967	248010	301458	224026	183599	214297	272424	244566	230183	248010	NA	0.331804	0.424526	-0.242179	-0.0210823	0.0589569	0.0612245	0.0385488	0.102467	0.225132	0.167596	0.365072
sp|Q54QR3|RB32A_DICDI	Q54QR3	rab32A	Ras-related protein Rab-32A OS=Dictyostelium discoideum GN=rab32A PE=1 SV=1	108.16	0	3	sp|Q54QR3|RB32A_DICDI	5822.43	6120.12	7302.83	5332.24	6601.87	5917.11	11559.5	9499.91	8557.26	7981.34	7479.87	7469.13	6732.19	8034.39	8653.47	11249.4	15340.9	15950.6	5645.82	5869.3	5630.85	7387.4	6269.2	7205.1	5368.71	5942.25	7618.46	6601.87	8034.39	5942.25	NA	0.211293	0.30609	0.336335	-0.0745944	0	0	0	0.00603562	0.275365	0.0207987	0.419468
sp|Q54QR8|QCR9_DICDI	Q54QR8	DDB_G0283669	Probable cytochrome b-c1 complex subunit 9 OS=Dictyostelium discoideum GN=DDB_G0283669 PE=3 SV=1	43.78	0.00367647	1	sp|Q54QR8|QCR9_DICDI	18455.8	18495.3	14997.9	17398.1	12232.5	14579.2	20205.8	13086.8	10930.5	14275.9	13983.3	12893.7	11725.9	12677.3	12016.5	8423.96	10897.7	10549.5	13992.2	16147.3	12858.8	16216.8	13317.5	11006.6	11821.1	14235.9	15632.9	14997.9	12016.5	13992.2	NA	0.224302	0.265653	-0.278897	-0.195869	0	0	0	0.0174114	0.330086	0.0435524	0.474018
sp|Q54QR9|2AAA_DICDI	Q54QR9	pppA	Protein phosphatase 2A scaffold subunit OS=Dictyostelium discoideum GN=pppA PE=1 SV=1	261.99	0	5	sp|Q54QR9|2AAA_DICDI	2112.9	2595.08	4450.61	5615.83	4540.45	3670.26	3244.96	3886.92	7513.77	5080.7	6482.23	6656.47	5277.39	9699.93	7273.34	10751.3	4895.89	8919.91	6882.15	9458.65	6894.25	5071.23	4700.72	6919.83	17375.2	8866.29	5670.55	3886.92	6656.47	6894.25	NA	0.399602	0.666391	0.986735	0.914853	0.0444444	0.155556	0.0222222	0.00120892	0.0112719	0.00646221	0.0632675
sp|Q54QS3|DDX3_DICDI	Q54QS3	ddx3	Probable ATP-dependent RNA helicase ddx3 OS=Dictyostelium discoideum GN=ddx3 PE=3 SV=1	49.06	0.00190476	1	sp|Q54QS3|DDX3_DICDI	289.011	395.621	141.278	496.33	554.685	790.751	314.387	391.53	954.085	597.046	360.058	440.254	1128.57	659.237	453.115	2495.32	855.585	1524.35	626.792	1105.47	1235.27	581.371	543.671	956.904	1357.94	617.708	128.628	395.621	659.237	626.792	NA	0.90965	1.01814	1.04672	0.657801	0.222222	0.0555556	0.166667	0.021414	0.201386	0.0507719	0.340648
sp|Q54QT8|CBPG_DICDI	Q54QT8	cbpG	Calcium-binding protein G OS=Dictyostelium discoideum GN=cbpG PE=1 SV=1	47.75	0.00188679	1	sp|Q54QT8|CBPG_DICDI	11.1349	6.94595	25.9883	6.94595	6.94595	27.2931	8.13236	65.9818	83.0027	6.94595	44.1755	6.94595	6.94595	25.045	24.1734	341.33	85.026	242.15	6.94595	6.95163	25.4029	6.94595	6.94595	49.6958	1370.88	837.104	75.9068	11.1349	25.045	25.4029	NA	2.0506	2.64808	0.365837	0	0.333333	0.333333	0.333333	0.142937	0.139729	0.217265	0.271416
sp|Q54QV8|Y5576_DICDI	Q54QV8	DDB_G0283573	Uncharacterized transmembrane protein DDB_G0283573 OS=Dictyostelium discoideum GN=DDB_G0283573 PE=4 SV=1	68.45	0.00216685	2	sp|Q54QV8|Y5576_DICDI	2634.81	3146.95	2600.18	5215.95	2502.33	2035.13	6317.96	2455.45	1828.87	2518.94	2074.38	2007.67	1675.53	1975.59	2165.72	1366.38	1958.59	2252.24	2359.27	2967.61	2996.12	2313.85	2232.32	2740.3	2507.97	2433.7	4156.3	2600.18	2007.67	2507.97	NA	0.431921	0.533567	-0.340989	-0.0846538	0	0	0	0.0449147	0.621946	0.0877678	0.728494
sp|Q54QW1|EIF3B_DICDI	Q54QW1	eif3B	Eukaryotic translation initiation factor 3 subunit B OS=Dictyostelium discoideum GN=eif3B PE=3 SV=2	557.39	0	14	sp|Q54QW1|EIF3B_DICDI	59846.8	57672	55565.5	48252.8	43215.7	46394.3	39242.7	36966.1	43326	68667.4	76543.1	73907.4	55186.4	49340	65434	55997.2	45421.8	38966.8	64459.2	62719	67706.4	48796.2	36371.3	46243	41848.8	36773.7	33026.3	46394.3	55997.2	46243	NA	0.135656	0.134787	0.297182	0.0161535	0.037037	0.00740741	0	0.0121881	0.976816	0.0333331	0.984748
sp|Q54R04|ARL8_DICDI	Q54R04	arl8	ADP-ribosylation factor-like protein 8 OS=Dictyostelium discoideum GN=arl8 PE=3 SV=1	73.26	0.00224972	2	sp|Q54R04|ARL8_DICDI	205.579	569.066	987.67	667.232	920.315	405.437	746.05	1291.82	1401.64	1997.74	771.608	1289.47	1604.49	791.272	1003.47	1388.16	694.614	1686.57	677.829	604.957	826.386	1143.98	370.629	1201.37	2641.36	1809.45	360.847	746.05	1289.47	826.386	NA	1.1665	0.727952	0.439271	0.486146	0	0.0555556	0.0555556	0.0590337	0.431454	0.107467	0.573322
sp|Q54R45|SSRA_DICDI	Q54R45	ssr1	Translocon-associated protein subunit alpha OS=Dictyostelium discoideum GN=ssr1 PE=3 SV=1	102.21	0	2	sp|Q54R45|SSRA_DICDI	3482.81	2822.3	2520.42	4120.98	3393.27	3578.91	720.194	2010.79	3176.03	2731.45	2842.6	2696.9	3535.79	3143.04	3772.55	2042.36	3574.86	3742.09	3944.57	3304.42	4907.2	5108.5	3973.46	4565.63	7171.41	8306.71	4654.12	3176.03	3143.04	4654.12	NA	0.510361	1.11728	0.0760164	0.351291	0	0	0	0.241531	0.0189545	0.332096	0.0845038
sp|Q54RA2|AL4A1_DICDI	Q54RA2	DDB_G0283293	Delta-1-pyrroline-5-carboxylate dehydrogenase, mitochondrial OS=Dictyostelium discoideum GN=DDB_G0283293 PE=3 SV=1	146.55	0	3	sp|Q54RA2|AL4A1_DICDI	3864.99	3158.94	2790.38	11929.9	3631.18	3055.24	9430.98	4216.83	2441.36	2641.89	2311.8	2661.07	2292.91	3578.04	3340.57	5665.83	5377.58	3324.94	2942.38	5945.64	1993.31	3154.82	7166.7	2318.26	3538.47	3893.89	5012.08	3631.18	3324.94	3538.47	NA	0.416232	0.648535	-0.0684583	-0.393482	0	0	0	0.191372	0.5447	0.275464	0.672864
sp|Q58A42|DD3_DICDI	Q58A42	DD3-3	Protein DD3-3 OS=Dictyostelium discoideum GN=DD3-3 PE=2 SV=1	241.81	0	5	sp|Q58A42|DD3_DICDI	2409.5	1329.21	1815.48	1935.32	1333.25	992.523	2805.01	2271.3	2491.39	975.214	1430.89	1823.52	1321.33	1131.38	1010.06	1395.79	1995.35	2242.95	3201.98	3137.36	2718.26	3851.91	3311.92	4261.82	12570	13161.3	8631.13	1935.32	1395.79	3851.91	NA	0.29009	0.495321	-0.186872	1.31272	0.222222	0.155556	0.111111	0.0449287	7.74116e-05	0.0877678	0.00319569
sp|Q54RB2|CDK11_DICDI	Q54RB2	cdk11	Cyclin-dependent kinase 11 OS=Dictyostelium discoideum GN=cdk11 PE=3 SV=1	147.26	0	4	sp|Q54RB2|CDK11_DICDI	498.254	390.114	217.975	334.341	243.942	379.87	707.044	114.608	369.13	178.248	222.737	243.853	175.523	111.668	293.146	226.205	207.085	209.192	108.635	709.873	36.155	334.701	138.068	199.875	8429.53	8143.2	11135.3	369.13	209.192	334.701	NA	0.654827	1.83231	-0.819303	0.00155356	0.388889	0.5	0.277778	0.0175172	0.302779	0.0435524	0.447885
sp|Q54RB7|SHKA_DICDI	Q54RB7	shkA	Dual specificity protein kinase shkA OS=Dictyostelium discoideum GN=shkA PE=2 SV=1	259.93	0	6	sp|Q54RB7|SHKA_DICDI	2487.04	4400.69	2218.37	2874.94	2380.13	3059.67	2346.36	4117.24	4150.44	6523.71	4561.17	4802.63	3727.28	5408.51	4760.06	7825.62	4604.06	8620.29	2657.24	2227.99	2784.15	3463.69	2536.58	2964.94	13477.7	12287.9	10563.5	2874.94	4802.63	2964.94	NA	0.3924	0.849912	1.05447	0.268779	0.037037	0	0	0.000827004	0.0988864	0.00483859	0.213377
sp|Q54RB9|CMC_DICDI	Q54RB9	mcfO	Calcium-binding mitochondrial carrier protein OS=Dictyostelium discoideum GN=mcfO PE=3 SV=1	164.89	0	3	sp|Q54RB9|CMC_DICDI	5590.71	5110.6	4693.6	9956.96	5150.33	5249.99	10453.1	5477.18	5155.1	4744.42	4322.55	3580.82	5398.08	4955.2	5336.5	3731.96	4694.72	4224.97	3717.97	3290.66	3591.27	4392.4	4860.39	4791.97	4973.05	5382.36	5730.09	5249.99	4694.72	4791.97	NA	0.265162	0.302018	-0.24161	-0.386201	0.0555556	0	0	0.0221905	0.0242002	0.0520601	0.0927019
sp|Q54RC3|TOP1_DICDI	Q54RC3	top1	DNA topoisomerase 1 OS=Dictyostelium discoideum GN=top1 PE=3 SV=1	58.22	0.00202429	2	sp|Q54RC3|TOP1_DICDI	3620.14	3078.54	2267.98	5271.92	1538.11	1813.15	5917.42	2207.22	1890.35	2091.69	1681.28	1892.62	1468.13	1593.3	1390.56	1680.93	3062.02	1396.02	2656.9	3534.4	3010.34	2023.22	2509.85	1186.75	750.752	775.352	1154.28	2267.98	1680.93	2023.22	NA	0.492381	0.641613	-0.437333	-0.611477	0	0	0	0.020621	0.0671694	0.0493465	0.170977
sp|Q54RF3|EI2BE_DICDI	Q54RF3	eif2b5	Translation initiation factor eIF-2B subunit epsilon OS=Dictyostelium discoideum GN=eif2b5 PE=3 SV=1	169.71	0	3	sp|Q54RF3|EI2BE_DICDI	4210.27	3339.62	3018.04	6896.88	3813.86	4037.6	6296.34	3886.56	4215.89	3179.74	3256.4	3222.19	4187.22	3699.73	3765.67	3929.34	5336.14	4037.68	2329.9	2346.61	2271.55	3132.65	3393.99	3435.86	5156.49	5343.2	6408.85	4037.6	3765.67	3393.99	NA	0.257387	0.400862	-0.0623117	-0.288123	0.037037	0.037037	0	0.232926	0.163799	0.323401	0.300043
sp|Q54RK5|ENOA_DICDI	Q54RK5	enoA	Enolase A OS=Dictyostelium discoideum GN=enoA PE=3 SV=1	144.72	0	3	sp|Q54RK5|ENOA_DICDI	1348.92	915.506	1427.48	1210.94	1749.3	1175.85	2489.61	2075.49	1010.77	628.853	605.833	907.314	771.969	1342.11	1280.1	2438.26	1676.45	1312.61	1186.88	1449.53	1190.39	1564.2	2459.1	1636.89	2824.93	2447.16	3450.24	1348.92	1280.1	1636.89	NA	0.320503	0.530515	-0.382282	0.369295	0.111111	0.296296	0.0740741	0.0389042	0.0599491	0.0789846	0.158154
sp|Q54RR5|ACDSB_DICDI	Q54RR5	acadsb	Probable short/branched chain specific acyl-CoA dehydrogenase OS=Dictyostelium discoideum GN=acadsb PE=3 SV=1	285.95	0	5	sp|Q54RR5|ACDSB_DICDI	3265.39	2293.35	1583	2122.11	3444.46	2931.86	2246.21	4022.26	4187.3	3108.01	2687.23	1897.14	4485.88	5349.15	5377.5	5309.98	4012.06	5528.26	1474.13	3749.47	1977.51	3473.58	5657.43	4777.71	18381.7	14337.3	13771	2931.86	4485.88	4777.71	NA	0.33503	0.893492	0.400805	0.710926	0.133333	0.0444444	0.0222222	0.00723051	0.0201261	0.0234892	0.0851959
sp|Q54S59|WDR61_DICDI	Q54S59	wdr61	WD repeat-containing protein 61 homolog OS=Dictyostelium discoideum GN=wdr61 PE=4 SV=1	1158.49	0	17	sp|Q54S59|WDR61_DICDI	310110	363784	386122	541357	417437	441704	918125	657656	590654	319687	339257	339433	379788	339663	364045	500082	508099	441158	334094	308367	285752	402442	359051	384029	366095	390622	346797	441704	364045	359051	NA	0.173513	0.266837	-0.297454	-0.4278	0.0311111	0.00444444	0.0266667	0.00962146	0.0120138	0.0287179	0.0651626
sp|Q54S79|WDR3_DICDI	Q54S79	wdr3	WD repeat-containing protein 3 homolog OS=Dictyostelium discoideum GN=wdr3 PE=3 SV=1	135.55	0	5	sp|Q54S79|WDR3_DICDI	6478.38	6602.21	5843.51	13328.1	5642.71	5575.41	6172.43	3943.21	3861.76	5627.18	5284.86	5360.52	4435.01	4463.57	4001.95	2710	2616.48	2978.71	5360.36	4593.72	5815.55	4903.01	5220.55	5099.87	2516.02	2881.18	3288.66	5843.51	4435.01	4903.01	NA	0.278278	0.299908	-0.37457	-0.273304	0	0	0	0.00446237	0.0191844	0.0169282	0.0845038
sp|Q54S90|RS11_DICDI	Q54S90	rps11	40S ribosomal protein S11 OS=Dictyostelium discoideum GN=rps11 PE=1 SV=1	796.94	0	14	sp|Q54S90|RS11_DICDI	714083	676756	537653	994132	479593	514049	816386	388260	369181	498691	483659	475159	415807	442570	428642	317512	367137	338648	549278	616153	540181	524485	571282	444607	337561	324660	455248	537653	428642	524485	NA	0.286036	0.315629	-0.262133	-0.209377	0	0	0	0.0122881	0.133203	0.0334508	0.261952
sp|Q54SD4|RBBD_DICDI	Q54SD4	rbbD	Probable histone-binding protein rbbD OS=Dictyostelium discoideum GN=rbbD PE=3 SV=1	1826.74	0	28	sp|Q54SD4|RBBD_DICDI	539915	551373	669818	636863	741238	801635	912257	1.36972e+06	1.25512e+06	644262	691892	708740	867634	741822	797921	1.15404e+06	1.18431e+06	1.21982e+06	642007	673331	708695	821373	775561	806468	978871	1.00368e+06	743642	741238	797921	775561	NA	0.15064	0.221833	0.0814878	0.0813952	0.031746	0.010582	0.015873	0.195559	0.975054	0.280119	0.984574
sp|Q54SE2|PRDXL_DICDI	Q54SE2	DDB_G0282517	1-Cys peroxiredoxin OS=Dictyostelium discoideum GN=DDB_G0282517 PE=3 SV=1	96.36	0	3	sp|Q54SE2|PRDXL_DICDI	2161.02	1748.11	2571.07	4901.85	7010.11	6363.89	14715.4	13972	12445.9	2624.03	2577.65	2564.49	4791.6	5166.16	6530.53	12774.3	13349.4	19713	2942.13	3016.51	3451.78	6879.58	7384.5	6976.82	8944.46	9030.91	7574.32	6363.89	5166.16	6976.82	NA	0.255683	0.368777	-0.00369814	0.13266	0	0	0	0.498928	0.871291	0.588505	0.91404
sp|Q54SF7|AATC_DICDI	Q54SF7	aatB	Aspartate aminotransferase, cytoplasmic OS=Dictyostelium discoideum GN=aatB PE=3 SV=1	240.42	0	6	sp|Q54SF7|AATC_DICDI	3313.33	3201.19	3264.58	4575.83	4486.98	4057.27	4975.79	4508.3	3148.71	7357.1	6466.43	6611.11	12957.1	13289.4	14238.8	19152.6	23171	23005.1	3406.45	3338.48	3439.75	4941.34	7241.25	4213.63	11395.2	10912.4	9669.33	4057.27	13289.4	4941.34	NA	0.489453	0.477655	1.56646	0.110866	0.037037	0.0555556	0.037037	5.11545e-06	0.0205593	0.000235853	0.0866587
sp|Q54SF9|MHCKD_DICDI	Q54SF9	mhkD	Myosin heavy chain kinase D OS=Dictyostelium discoideum GN=mhkD PE=3 SV=1	70.34	0.00220264	2	sp|Q54SF9|MHCKD_DICDI	800.626	963.016	1021.92	2206.49	1430.26	1850.47	5113.23	3538.41	2490.31	1354.48	884.867	433.934	385.851	1160.22	1126.68	1562.55	2294.19	1929.01	822.899	813.201	1158.5	2330.72	1976.14	1885.57	2058.71	1654.29	2286.6	1850.47	1160.22	1885.57	NA	0.62645	0.33989	-0.62512	0.0271136	0.0555556	0.222222	0.111111	0.0245349	0.289766	0.0560254	0.435597
sp|Q54BM7|PPK_DICDI	Q54BM7	ppkA	Polyphosphate kinase OS=Dictyostelium discoideum GN=ppkA PE=1 SV=1	71.1	0.00221729	2	sp|Q54BM7|PPK_DICDI	503.145	734.923	792.821	822.127	633.679	684.156	2113.71	1621.98	1754.79	579.764	835.027	572.887	786.705	872.939	773.192	1060.79	2023.4	1165.2	1757	1828.77	1953.73	1986.04	1796.12	2102.1	1481.18	1562.63	2451.74	792.821	835.027	1828.77	NA	0.299701	0.438127	0.1765	1.30116	0	0	0	0.60401	0.00299949	0.684595	0.0283552
sp|Q54SG7|SPF27_DICDI	Q54SG7	spf27	Pre-mRNA-splicing factor spf27 OS=Dictyostelium discoideum GN=spf27 PE=3 SV=2	39.16	0.00792254	1	sp|Q54SG7|SPF27_DICDI	1002.21	896.564	1101.69	232.28	502.248	550.803	271.107	649.586	815.894	633.35	812.676	758.877	541.296	343.193	390.56	477.142	249.036	425.012	1301.99	1386.23	1299.51	1166.22	910.736	1022.16	340.411	596.178	414.528	649.586	477.142	1022.16	NA	0.677761	0.766328	-0.537783	0.377538	0	0	0	0.264935	0.0946787	0.357651	0.210079
sp|Q54SJ5|MYLKC_DICDI	Q54SJ5	DDB_G0282429	Probable myosin light chain kinase DDB_G0282429 OS=Dictyostelium discoideum GN=DDB_G0282429 PE=3 SV=1	51.14	0.00193798	2	sp|Q54SJ5|MYLKC_DICDI	310.837	211.74	197.772	607.459	331.337	452.063	1129.29	858.048	500.411	148.275	311.649	356.557	192.535	306.696	94.4278	616.459	339.042	249.03	480.248	412.51	1095.51	951.015	1130.09	776.895	264.071	386.053	1020.76	452.063	306.696	776.895	NA	0.749154	0.780739	-1.0068	0.781196	0.166667	0.444444	0.222222	0.0306649	0.206264	0.0667813	0.34471
sp|Q54SM3|PPIA_DICDI	Q54SM3	ppiA	Peptidyl-prolyl cis-trans isomerase A OS=Dictyostelium discoideum GN=ppiA PE=1 SV=1	63.44	0.00209644	1	sp|Q54SM3|PPIA_DICDI	6479.9	4954.36	4224.05	10574.4	4739.31	4166.86	10300.7	4879.01	3109.36	4784.6	3799.88	4706.31	4348.7	6399.17	5970.07	9460.36	8591.47	7955.27	4332.1	4617.99	2832.1	4911.73	8873.34	3749.3	3452.89	3173.15	3744	4879.01	5970.07	3749.3	NA	0.526133	0.538682	0.155968	-0.576757	0	0	0	0.63438	0.121268	0.710505	0.24512
sp|Q54SN4|RPAC1_DICDI	Q54SN4	polr1c	DNA-directed RNA polymerases I and III subunit rpac1 OS=Dictyostelium discoideum GN=polr1c PE=3 SV=1	59.94	0.00205128	2	sp|Q54SN4|RPAC1_DICDI	534.753	495.537	453.489	1397.19	406.568	556.916	1395.2	564.198	547.188	491.592	458.338	588.682	434.987	538.394	498.398	478.702	653.612	758.456	748.017	584.201	545.782	438.836	498.767	385.336	851.524	1253.87	1787.38	547.188	498.398	584.201	NA	0.419828	0.672572	-0.112579	0.267257	0.0555556	0.0555556	0	0.358719	0.665998	0.454584	0.764857
sp|Q54ST0|NH2L1_DICDI	Q54ST0	DDB_G0282243	NHP2-like protein 1 homolog OS=Dictyostelium discoideum GN=DDB_G0282243 PE=3 SV=1	284.19	0	4	sp|Q54ST0|NH2L1_DICDI	12831.6	15555.2	19587.6	8199.17	13603	13988.7	11726.9	13163.2	15030	20362.4	24545.6	22631	12848.5	15183	15185.1	16532.1	12223	16496.7	15484.9	16640.4	15621.5	12875.5	11692.1	19666.7	15794.8	14641.5	9709.13	13603	16496.7	15484.9	NA	0.198937	0.273721	0.208362	0.153548	0.0740741	0.0740741	0.037037	0.0130302	0.526516	0.0351456	0.654342
sp|Q54HM2|Y8381_DICDI	Q54HM2	DDB_G0289357	Uncharacterized protein DDB_G0289357 OS=Dictyostelium discoideum GN=DDB_G0289357 PE=4 SV=1	151.42	0	3	sp|Q54HM2|Y8381_DICDI	505.071	404.587	244.601	660.583	165.606	156.458	172.337	223.204	180.133	267.383	324.168	387.865	205.206	283.525	428.211	157.001	107.361	216.124	333.038	826.469	595.528	570.49	494.266	359.45	2988.32	2938.76	4160.8	223.204	267.383	595.528	NA	0.674825	1.16586	-0.134458	1.28374	0.518519	0.481481	0.259259	0.731763	0.00645685	0.798025	0.0461623
sp|Q54SV6|TIM16_DICDI	Q54SV6	timm16	Mitochondrial import inner membrane translocase subunit tim16 OS=Dictyostelium discoideum GN=timm16 PE=3 SV=1	46.8	0.00187266	1	sp|Q54SV6|TIM16_DICDI	700.574	904.735	1398.99	869.125	1245.07	1387.32	1390.11	915.458	544.847	1536.54	1610.17	1220.42	1648.27	1287.44	1546.26	906.524	878.802	984.195	1051.74	1603.08	1170.15	1342.47	1424.99	969.839	1342.91	1431.94	1605.02	915.458	1287.44	1342.91	NA	0.40235	0.467478	0.156488	0.586164	0	0	0	0.104385	0.0798071	0.169554	0.188082
sp|Q54T27|IF2B_DICDI	Q54T27	eif2s2	Eukaryotic translation initiation factor 2 subunit 2 OS=Dictyostelium discoideum GN=eif2s2 PE=3 SV=1	372.43	0	8	sp|Q54T27|IF2B_DICDI	70178.9	70487.7	67487.2	78688.5	59890	67579.7	89880.2	63787.9	66084.5	60868	67154	63893.2	70893.6	69764.6	70622.5	69200.7	71154.3	71077.6	61515.7	65424.8	75409.3	63414.5	79954.6	58133.2	76626.2	81440.8	100878	67579.7	69764.6	75409.3	NA	0.130196	0.244535	-0.0698987	-0.107535	0.152778	0.0972222	0.0972222	0.689811	0.704988	0.757439	0.792461
sp|Q54T48|UCHL_DICDI	Q54T48	uch1	Probable ubiquitin carboxyl-terminal hydrolase OS=Dictyostelium discoideum GN=uch1 PE=3 SV=1	49.31	0.0019084	1	sp|Q54T48|UCHL_DICDI	42.2745	24.9306	38.5216	37.9811	57.7181	76.0555	70.2902	141.815	78.8016	67.5623	55.0201	54.4876	77.9486	110.764	115.546	89.4557	140.682	125.897	65.5063	29.1026	35.0741	75.7735	44.4825	65.6672	242.905	242.389	231.87	57.7181	89.4557	65.6672	NA	0.238116	0.555966	0.675951	0.631847	0	0.666667	0.111111	0.000374849	0.0372862	0.00288711	0.119466
sp|Q54T76|DUSP4_DICDI	Q54T76	DDB_G0281963	Probable dual specificity protein phosphatase DDB_G0281963 OS=Dictyostelium discoideum GN=DDB_G0281963 PE=3 SV=1	40.38	0.00534283	1	sp|Q54T76|DUSP4_DICDI	116.084	196.122	55.6108	265.317	562.572	610.999	138.389	1427.39	1914.97	170.263	402.05	532.253	691.977	527.29	162.166	343.702	275.165	1646.72	100.265	82.2112	189.159	378.588	600.169	1459.33	1255.67	828.017	629.674	265.317	402.05	600.169	NA	1.26748	1.27834	0.552601	0.0933305	0	0.222222	0	0.537526	0.487691	0.623229	0.625436
sp|Q54T81|DKC1_DICDI	Q54T81	nola4	Probable H/ACA ribonucleoprotein complex subunit 4 OS=Dictyostelium discoideum GN=nola4 PE=1 SV=1	435.23	0	14	sp|Q54T81|DKC1_DICDI	31181	32658.3	36131.7	25323.9	21155	18635.5	26960.9	18603.2	18842.6	33091	32096.4	36489.9	22848.7	22254	23126.1	20706.4	19739.6	19789.6	40828.6	43915.8	38548	24624.9	26499.4	23688.4	20961.9	19746.8	22383.8	25323.9	22848.7	24624.9	NA	0.126981	0.162525	0.0707457	0.248454	0.015873	0.015873	0.015873	0.917345	0.196888	0.93978	0.335566
sp|Q54TD3|TCPE_DICDI	Q54TD3	cct5	T-complex protein 1 subunit epsilon OS=Dictyostelium discoideum GN=cct5 PE=3 SV=1	173.41	0	5	sp|Q54TD3|TCPE_DICDI	4712.32	5603.3	4511.5	8043.68	5988.3	7070.85	10732.5	7669.33	5612.74	5528.63	5195.82	4595.54	5400.13	6180.15	7368.46	6589.74	7391.53	7412.11	5158.12	5132.05	5254.52	6481.6	6922.66	6314.08	6065.7	5580.53	8607.12	5988.3	6180.15	6065.7	NA	0.227722	0.292384	0.0266276	-0.12674	0.133333	0.2	0.0888889	0.563624	0.6281	0.648158	0.733511
sp|Q54TD7|DDX24_DICDI	Q54TD7	ddx24	ATP-dependent RNA helicase ddx24 OS=Dictyostelium discoideum GN=ddx24 PE=3 SV=1	607.1	0	11	sp|Q54TD7|DDX24_DICDI	117023	116780	137931	55926.7	80886.2	90443.7	51195.9	98474.4	117419	130535	142724	155254	113367	74006.8	75529.8	169183	93130.7	78322.7	115448	123514	135077	83589.8	82274.7	102279	39090.4	35510.1	24877.7	98474.4	113367	83589.8	NA	0.612957	0.443019	0.157647	-0.0195459	0	0.00793651	0	0.26738	0.218184	0.359027	0.358859
sp|Q54TD8|BOP1_DICDI	Q54TD8	DDB_G0281839	Ribosome biogenesis protein BOP1 homolog OS=Dictyostelium discoideum GN=DDB_G0281839 PE=3 SV=1	70.7	0.00220507	2	sp|Q54TD8|BOP1_DICDI	1178.28	1028.21	406.788	3100.51	2296.29	4255.33	3349.05	3681.9	4077.84	1016.7	741.297	1227.04	2385.3	1178.9	2192.24	3142.67	2558.27	1666.85	1604.75	1864.56	1969.36	3652.42	3330	3640.14	2072.78	2666.85	1996.86	3100.51	1666.85	2072.78	NA	0.851346	0.899263	-0.472011	0.236347	0.111111	0.0555556	0	0.178547	0.492532	0.261159	0.630269
sp|Q54TH8|TCPG_DICDI	Q54TH8	cct3	T-complex protein 1 subunit gamma OS=Dictyostelium discoideum GN=cct3 PE=1 SV=1	553.96	0	13	sp|Q54TH8|TCPG_DICDI	14955.7	15188	13636	32122.9	20502.7	22823.2	39340.7	26815.2	24005.3	15887.5	15188.2	16366.5	18135.5	17130.1	19201.9	26688.3	22699.7	30891	15015.3	12389.2	14742.3	17275.5	19950.5	19436.3	27697	28224.5	26623.1	22823.2	18135.5	19436.3	NA	0.254699	0.212564	-0.240378	-0.0393897	0.0396825	0.0396825	0.031746	0.261159	0.222366	0.353422	0.363197
sp|Q54TI3|Y4636_DICDI	Q54TI3	DDB_G0281733	Putative uncharacterized protein DDB_G0281733 OS=Dictyostelium discoideum GN=DDB_G0281733 PE=4 SV=2	286.78	0	7	sp|Q54TI3|Y4636_DICDI	18420	19510.9	16754.7	26019.8	12964.9	15188.7	38851.8	16786.3	14564.3	18081.7	17714.9	19089.8	15283.5	13705.9	13348.8	11791.3	17066.2	10589.5	19050.3	20712.3	17287	15619.5	16039.5	13154.6	15986.4	16398	24060.3	16786.3	15283.5	16398	NA	0.312884	0.360483	-0.139323	0.0451204	0.0694444	0.0138889	0.0555556	0.106261	0.564022	0.171888	0.687347
sp|Q54TL8|RS26_DICDI	Q54TL8	rps26	40S ribosomal protein S26 OS=Dictyostelium discoideum GN=rps26 PE=3 SV=1	431.9	0	5	sp|Q54TL8|RS26_DICDI	424803	392080	394203	295468	299982	292188	273019	225221	197401	333334	325048	333232	264021	233043	267993	222537	212262	172945	396908	434264	403545	289505	344641	292069	212664	203697	231715	295468	264021	292069	NA	0.0678727	0.125259	-0.242409	-0.000588144	0.0246914	0	0	0.0125457	0.983903	0.0340097	0.990642
sp|Q54TR1|CFAD_DICDI	Q54TR1	cfaD	Counting factor associated protein D OS=Dictyostelium discoideum GN=cfaD PE=1 SV=1	162.3	0	3	sp|Q54TR1|CFAD_DICDI	5858.97	5529.75	5149.71	12666.6	16602.5	17036.7	25092.1	26058.7	22945.6	7864.36	6308.73	5568.9	16961.3	20486	20427.8	24412.3	30874.3	30324.9	5841.72	5830.25	4720.04	20490	17707.8	15280.7	21592.7	25310.7	24960.6	16602.5	20427.8	17707.8	NA	0.103953	0.215186	0.261892	-0.00425198	0	0.037037	0	0.0117631	0.703163	0.0324729	0.79171
sp|Q54TR8|NACB_DICDI	Q54TR8	nacB	Nascent polypeptide-associated complex subunit beta OS=Dictyostelium discoideum GN=nacB PE=3 SV=1	519.32	0	10	sp|Q54TR8|NACB_DICDI	71051.1	61048.1	70712.8	46690.3	58345.6	49374	34076.3	43707.3	35469.4	72235.9	75620.7	76485.5	74978.9	77369.5	69690.8	75395.5	70875.2	81201.2	85113.6	96720.8	81544.1	58274	82077.2	61981.4	93858.2	85836.4	82324.1	49374	75395.5	82324.1	NA	0.297129	0.344711	0.497216	0.492357	0.0185185	0	0	0.00227386	0.00223697	0.010129	0.0255406
sp|Q54TU8|TMCO1_DICDI	Q54TU8	tmco1	Calcium load-activated calcium channel homolog OS=Dictyostelium discoideum GN=tmco1 PE=2 SV=1	86.99	0.00242131	2	sp|Q54TU8|TMCO1_DICDI	3773.95	4197.22	4003.59	5766.71	3317.65	3714.81	5199.57	3577.34	3295.21	3162.91	3504.52	3223.01	3944.15	3230.21	3733.22	2774.23	2759.01	2926.87	4284.91	4246.64	4107.46	4322.2	5842.4	4671.22	3715.64	4295.55	4347.77	3773.95	3223.01	4295.55	NA	0.17675	0.279242	-0.260219	0.183189	0.111111	0	0	0.0142986	0.420571	0.0376178	0.562675
sp|Q54TW3|RL29_DICDI	Q54TW3	rpl29	60S ribosomal protein L29 OS=Dictyostelium discoideum GN=rpl29 PE=3 SV=1	121.56	0	3	sp|Q54TW3|RL29_DICDI	133363	121189	90260.8	172728	63782.1	65649.6	118455	44469.6	43050.9	75513.5	67886.3	66078.3	50466.6	53360.4	49788.1	37293.6	41682.9	37398.5	125727	128127	99859.7	68191.5	80608.9	57149.5	37902.8	35685.7	58304.1	90260.8	50466.6	68191.5	NA	0.359432	0.394185	-0.449923	-0.0850698	0	0	0	0.00388862	0.242984	0.0152944	0.383887
sp|Q54TY5|RM17_DICDI	Q54TY5	mrpl17	Probable 39S ribosomal protein L17, mitochondrial OS=Dictyostelium discoideum GN=mrpl17 PE=3 SV=1	268.75	0	6	sp|Q54TY5|RM17_DICDI	67420	65603.5	59108.2	80084.6	45359.8	47970	54360	28991.3	25723.2	37802.6	35090.7	33025.8	28819	28288.5	27154.2	16249	21399.7	17551.3	45540.5	44324.7	37719.8	36360.3	36985.4	32797.2	28776.1	28592.5	33051	54360	28288.5	36360.3	NA	0.257007	0.337153	-0.834692	-0.565661	0	0.031746	0	6.36751e-05	0.0135468	0.000993503	0.0689655
sp|Q54U07|NACA_DICDI	Q54U07	nacA	Nascent polypeptide-associated complex subunit alpha OS=Dictyostelium discoideum GN=nacA PE=3 SV=1	466.67	0	10	sp|Q54U07|NACA_DICDI	39470.5	34375.4	38762.2	29213	32454.8	27183	22111.4	22959.9	26086.6	42906.2	42295.3	46658.2	53873.6	50516.9	47446.4	66942.1	51287.5	59700.9	40871.7	44798.4	43810.7	41948.2	41000.9	50320.5	65724.9	49465.9	48089.6	29213	50516.9	44798.4	NA	0.350231	0.370266	0.803593	0.521995	0.020202	0.0505051	0.020202	0.000652454	0.00311222	0.00397557	0.0283718
sp|Q54UB5|PSD11_DICDI	Q54UB5	psmD11	26S proteasome non-ATPase regulatory subunit 11 OS=Dictyostelium discoideum GN=psmD11 PE=2 SV=1	407.15	0	8	sp|Q54UB5|PSD11_DICDI	6909.58	6314.96	4152.26	12153.2	4168.38	4911.88	12143.1	5690.42	5018.98	5080.39	2540.28	3570.4	5193.38	4967.13	4498.19	7859.82	8710.69	11469.5	5213.97	4376.89	3884.88	5073.76	6667.79	5064.04	32326.2	31014.7	45282.4	5690.42	5080.39	5213.97	NA	0.599965	1.15707	-0.217811	0.0440142	0.138889	0.208333	0.125	0.418106	0.19298	0.509705	0.331303
sp|Q54UD0|EIF3H_DICDI	Q54UD0	eif3H	Eukaryotic translation initiation factor 3 subunit H OS=Dictyostelium discoideum GN=eif3H PE=3 SV=1	85.31	0.00241546	2	sp|Q54UD0|EIF3H_DICDI	3820.11	7399.06	10381.7	758.243	8104.42	7633.43	236.595	6995.73	9822.77	11297.9	16759.6	14913.5	13818.8	7754.66	9966.86	17617.9	9292.94	11301.1	9392.65	8253.83	14398.9	9556.34	6911.51	14349.8	11929.8	8074.56	3013.46	7399.06	11301.1	9392.65	NA	2.09461	2.03802	0.522583	0.471917	0	0	0	0.0276467	0.10252	0.0620467	0.218018
sp|Q54UF3|DCOR_DICDI	Q54UF3	odc	Probable ornithine decarboxylase OS=Dictyostelium discoideum GN=odc PE=3 SV=1	361.16	0	10	sp|Q54UF3|DCOR_DICDI	15206.8	15167.9	14373.9	23692.7	18653.3	18798.8	24303.2	23128.7	20026.8	19838.4	18286.4	21670.2	26981.4	28138.1	26085.9	27936.1	36322.8	36770.1	17159.8	15171	18499.5	20866.5	23864.8	20981	28750	27552.9	31100.4	18798.8	26981.4	20981	NA	0.163661	0.161142	0.472631	0.242417	0.0777778	0.0777778	0.0444444	0.000682027	0.0879036	0.00413234	0.198416
sp|Q8MQU6|CISYP_DICDI	Q8MQU6	cshA	Citrate synthase, peroxisomal OS=Dictyostelium discoideum GN=cshA PE=2 SV=1	686.17	0	14	sp|Q8MQU6|CISYP_DICDI	6648.15	6574.27	6801.12	18724.8	6167.93	6452.22	16371.7	9130.78	13292.9	5734.96	8174.24	8216.13	6342.26	6914.71	7227.55	8856.88	8943.13	12782.4	14121.6	16484.4	11689.5	12948.3	14839.6	15440.1	50856.3	36099.4	38954.4	6801.12	8174.24	15440.1	NA	0.330552	0.376114	-0.0299589	1.26659	0.0396825	0.0634921	0.0634921	0.323989	0.000444777	0.419572	0.0104611
sp|Q54UG4|RL37A_DICDI	Q54UG4	rpl37A	60S ribosomal protein L37a OS=Dictyostelium discoideum GN=rpl37A PE=3 SV=1	527.88	0	6	sp|Q54UG4|RL37A_DICDI	225076	270900	232108	224305	166749	185285	146124	144319	139997	222705	209004	211835	199521	156452	164340	151217	145150	153451	233788	249401	217315	197845	177448	186552	136032	126847	120707	185285	164340	186552	NA	0.101648	0.0772827	-0.0919617	-0.10325	0.0111111	0.0111111	0	0.333176	0.436548	0.427746	0.578131
sp|Q54UI3|WDR4_DICDI	Q54UI3	wdr4	tRNA (guanine-N(7)-)-methyltransferase non-catalytic subunit wdr4 OS=Dictyostelium discoideum GN=wdr4 PE=3 SV=1	83.58	0.00239234	2	sp|Q54UI3|WDR4_DICDI	21.1999	14.5701	84.6906	374.926	102.126	104.809	78.5942	125.459	152.201	96.0431	91.56	80.1841	73.5682	58.1207	58.7975	79.5101	165.203	236.092	123.946	60.37	93.4742	15.4726	141.671	42.2815	2636.6	1792.91	1533.82	102.126	80.1841	123.946	NA	1.10574	1.36849	0.016715	2.05082	0.222222	0.5	0.333333	0.669095	0.167903	0.73836	0.305183
sp|Q54UJ0|PSD12_DICDI	Q54UJ0	psmD12	26S proteasome non-ATPase regulatory subunit 12 OS=Dictyostelium discoideum GN=psmD12 PE=2 SV=1	922.79	0	17	sp|Q54UJ0|PSD12_DICDI	4573.4	5088.88	4943.47	13467.7	6056.61	5377.71	12429	9526.89	8167.89	7249.61	8160.25	9562.27	8673.53	9363.51	9349.11	17171.7	18614.2	23641.7	5464.04	4582.53	5067.29	8458.57	7874.22	8954.32	80106	75486.4	75096.5	6056.61	9363.51	8458.57	NA	0.349062	1.02517	0.681265	0.378626	0.161111	0.161111	0.1	0.00413822	0.037384	0.0160084	0.119466
sp|Q27562|PSA1_DICDI	Q27562	psmA1	Proteasome subunit alpha type-1 OS=Dictyostelium discoideum GN=psmA1 PE=3 SV=1	196.38	0	4	sp|Q27562|PSA1_DICDI	2976.54	1166.7	3558.68	1482.77	2549.65	2082.28	1983.96	2752.5	1774.74	3320.47	4210.31	3599.16	4679.22	5666.17	5074.54	13616.1	15747.2	14144.1	3096.57	2951.01	3210.36	4840.69	4808.83	5254.72	5608.37	4212.88	4106.71	2082.28	5074.54	4212.88	NA	0.661313	0.386389	1.65797	1.21038	0	0	0.0277778	0.000491476	0.00102771	0.00330412	0.0180387
sp|Q54UU3|RS6_DICDI	Q54UU3	rps6	40S ribosomal protein S6 OS=Dictyostelium discoideum GN=rps6 PE=1 SV=1	1014.37	0	16	sp|Q54UU3|RS6_DICDI	653121	658839	585873	627613	546401	546586	557615	441701	442425	559122	564568	560176	530082	554982	513247	455529	404883	482740	622988	632789	607847	599142	603687	572086	474523	505568	518127	557615	530082	599142	NA	0.0974284	0.101807	-0.125563	0.0531197	0.00505051	0	0	0.160173	0.791596	0.239953	0.852547
sp|Q54UW5|RUVB2_DICDI	Q54UW5	rvb2	RuvB-like helicase 2 OS=Dictyostelium discoideum GN=rvb2 PE=1 SV=1	58.02	0.0020202	2	sp|Q54UW5|RUVB2_DICDI	274.363	197.935	413.941	556.476	800.134	823.591	285.513	1833.78	1543.53	329.908	138.693	554.558	1000.99	824.496	953.679	976.916	2258.89	1732.04	250.397	287.877	193.673	591.747	715.65	604.661	2531.41	2232.35	1755.83	556.476	953.679	604.661	NA	0.550355	1.41994	0.265974	0.0886595	0.222222	0.111111	0.111111	0.0751905	0.467172	0.131388	0.606396
sp|Q54V61|NDUB7_DICDI	Q54V61	ndufb7	NADH dehydrogenase [ubiquinone] 1 beta subcomplex subunit 7 OS=Dictyostelium discoideum GN=ndufb7 PE=3 SV=1	83.89	0.00240674	2	sp|Q54V61|NDUB7_DICDI	15663.3	16536.9	12660.9	17876.2	8860.22	8536.1	11789.1	7122.07	6080.52	10357.6	10229	11250.5	8901.91	8363.84	6243.84	5635.83	8981.02	133436	18545.1	16045.1	14286.5	9526.89	12788.1	7363.91	4131.13	12432.2	5211.6	11789.1	8981.02	12432.2	NA	2.26907	0.426923	-0.451144	-0.0435504	0	0	0	0.875832	0.588352	0.908728	0.701726
sp|Q54V76|QCR8_DICDI	Q54V76	DDB_G0280569	Probable cytochrome b-c1 complex subunit 8 OS=Dictyostelium discoideum GN=DDB_G0280569 PE=3 SV=1	88.17	0.00121359	2	sp|Q54V76|QCR8_DICDI	23085.5	20499.4	19727.8	28679.4	15764.7	17736.4	35500.3	20238.4	17853.8	18084.3	19953.9	15776.6	13105.7	14537.5	18796.1	13131	27352.5	268943	23320.9	22634.2	21003.8	25046.5	20520.4	20694.5	21561.5	20180.1	32721.9	20238.4	18084.3	21561.5	NA	1.96305	0.302415	-0.116916	0.0904267	0	0	0	0.805905	0.582187	0.857687	0.700733
sp|Q54VG0|DHTK1_DICDI	Q54VG0	odhA	Probable 2-oxoglutarate dehydrogenase E1 component DHKTD1 homolog, mitochondrial OS=Dictyostelium discoideum GN=odhA PE=3 SV=1	88.89	0.00121507	3	sp|Q54VG0|DHTK1_DICDI	969.982	710.615	1130.74	1518.03	1231.24	1535.13	1136.45	805.44	813.564	1520.29	2042.9	1455.54	2653.28	2330.59	2590.27	3968.88	5177.24	4869.13	735.669	549.398	482.148	917.747	1012.29	1071.85	828.224	741.67	311.689	1130.74	2590.27	741.67	NA	0.650909	0.262166	0.920587	-0.456443	0.111111	0	0.185185	0.000378074	0.00286783	0.00288711	0.0283409
sp|Q54VG1|GPA12_DICDI	Q54VG1	gpaL	Guanine nucleotide-binding protein alpha-12 subunit OS=Dictyostelium discoideum GN=gpaL PE=1 SV=1	117.34	0	3	sp|Q54VG1|GPA12_DICDI	1496.05	1343.69	723.491	1327.72	1339.11	1306.2	1990.82	1178.02	1389.09	613.296	623.098	669.915	670.665	798.865	994.921	974.752	981.956	1020.4	1327.31	1074.49	1267.56	1257.02	1377.03	1060.61	2778.49	2365.65	3814.3	1339.11	798.865	1327.31	NA	0.288755	0.48868	-0.745254	0.0402861	0.0740741	0	0.037037	0.000491684	0.152271	0.00330412	0.286197
sp|Q54VG4|SGT_DICDI	Q54VG4	sgt	Small glutamine-rich tetratricopeptide repeat-containing protein OS=Dictyostelium discoideum GN=sgt PE=1 SV=1	92.53	0	3	sp|Q54VG4|SGT_DICDI	1558.47	1810.21	2163.51	2310.93	1982.1	2352.71	4133.98	2711.36	1037.14	1643.67	1337.92	1054.8	811.648	781.396	1542.66	1157.94	2101.45	1668.56	1633.21	2004.29	1314	2208.38	2201.36	2766.25	2012.75	1188.2	2382.95	2163.51	1337.92	2012.75	NA	0.59265	0.541968	-0.608906	0.0675873	0.037037	0.185185	0	0.0159875	0.579444	0.0413215	0.698898
sp|Q54VI3|GLUD2_DICDI	Q54VI3	glud2	Glutamate dehydrogenase 2 OS=Dictyostelium discoideum GN=glud2 PE=1 SV=2	1590.33	0	30	sp|Q54VI3|GLUD2_DICDI	26709	29200.7	28225.1	35026.8	48054.3	42357	30350.2	40870.6	35712.6	59663.3	63453.4	61599.1	93637.1	111520	104827	126077	117147	166408	25591.4	23559.5	29894.9	42483.1	46816.8	54915	199944	173658	159567	35026.8	104827	46816.8	NA	0.320258	0.887148	1.30733	0.278431	0.0750751	0.039039	0.0510511	7.77123e-07	0.0423204	8.30815e-05	0.128935
sp|Q54VL5|ALLC_DICDI	Q54VL5	allC	Allantoicase OS=Dictyostelium discoideum GN=allC PE=1 SV=1	500.35	0	13	sp|Q54VL5|ALLC_DICDI	3407.41	7729.8	9073.15	12559.7	4861.07	4058.81	13133.9	5629.21	5779.99	7021.64	7347.98	7286.94	6605.13	5951.47	5495.27	12958.1	15155.5	9352.87	9746.65	7886.35	7219.73	6627.25	5502.98	4886.7	81303.3	82637.1	105536	5779.99	7286.94	7886.35	NA	0.498599	1.29018	0.291973	0.267806	0.213675	0.273504	0.119658	0.228407	0.0434562	0.318632	0.131101
sp|Q54VN6|RL24_DICDI	Q54VN6	rpl24	60S ribosomal protein L24 OS=Dictyostelium discoideum GN=rpl24 PE=1 SV=1	410.39	0	8	sp|Q54VN6|RL24_DICDI	280256	266483	240034	281443	183117	177545	233847	141297	131309	226769	202070	201473	171244	179521	184506	133290	121374	135691	247997	270097	235906	210913	210499	207877	161836	148142	172118	233847	179521	210499	NA	0.203923	0.200522	-0.252657	0.0194344	0	0	0	0.0293629	0.84109	0.0649075	0.891273
sp|Q54VQ7|HDA22_DICDI	Q54VQ7	hdaC	Type-2 histone deacetylase 2 OS=Dictyostelium discoideum GN=hdaC PE=2 SV=1	49	0.00190295	1	sp|Q54VQ7|HDA22_DICDI	2682.7	2375.12	1601.74	2229.78	1023.45	858.827	2178.71	770.331	839.08	1839.75	1880.59	1806.78	2354.24	1852.36	1904.76	1354.9	1752.29	1127.14	2006.07	1967.32	1258.33	864.425	1130.94	964.035	526.185	650.976	509.638	1601.74	1839.75	964.035	NA	0.479631	0.396434	0.17378	-0.348128	0	0	0	0.267439	0.0325081	0.359027	0.111309
sp|Q54VY0|Y6358_DICDI	Q54VY0	DDB_G0280071	Putative uncharacterized protein DDB_G0280071 OS=Dictyostelium discoideum GN=DDB_G0280071 PE=4 SV=1	138.9	0	4	sp|Q54VY0|Y6358_DICDI	5657.79	6251.73	5089.49	13841.3	7669.15	8152.19	10716.9	5791.98	5039.14	3205.96	3413.67	3426.59	3466.67	2874.36	2668.09	1687.44	1970	927.888	5388.34	5091.14	4670.62	4925.31	3695.32	5177.08	2165.87	2216.43	1539.74	6251.73	2874.36	4670.62	NA	0.472078	0.498102	-1.55586	-1.05337	0	0.333333	0	3.46331e-05	0.00187569	0.000768463	0.0249088
sp|Q54VZ4|RL18_DICDI	Q54VZ4	rpl18	60S ribosomal protein L18 OS=Dictyostelium discoideum GN=rpl18 PE=1 SV=1	530.12	0	10	sp|Q54VZ4|RL18_DICDI	497372	490009	441442	480548	357572	341026	402515	261137	272412	386352	390022	359720	299258	313478	318790	260963	229471	241608	421995	455538	401965	370561	395947	384573	259674	235991	256094	402515	313478	384573	NA	0.134007	0.165367	-0.295351	-0.135156	0	0	0	0.0053003	0.225376	0.0192033	0.365072
sp|Q54W52|WDR12_DICDI	Q54W52	wdr12	Ribosome biogenesis protein WDR12 homolog OS=Dictyostelium discoideum GN=wdr12 PE=2 SV=1	153.44	0	3	sp|Q54W52|WDR12_DICDI	3873.94	3932.99	3152.32	8635.02	4768.36	5247.36	11062.5	5201.5	4740.44	1772.92	1683.09	2419.21	3132.75	3388.97	3197.09	2442.91	3774.04	2618.29	3408.28	3425.72	3240.46	4164.42	4540.18	3815.12	2885.14	3009.89	3898.24	4768.36	2618.29	3425.72	NA	0.343764	0.33851	-0.856399	-0.282198	0	0	0	0.000282793	0.0229161	0.00237546	0.0904113
sp|Q54W90|SEY1_DICDI	Q54W90	DDB_0206311	Protein SEY1 homolog OS=Dictyostelium discoideum GN=DDB_0206311 PE=3 SV=1	55.04	0.0019802	2	sp|Q54W90|SEY1_DICDI	866.789	677.761	883.229	247.401	628.987	664.528	368.729	592.165	583.072	444.209	584.95	821.672	880.832	761.227	765.837	621.021	821.814	802.125	1114.18	870.978	1331.94	1199.76	911.884	1146.01	345.054	474.641	282.187	628.987	765.837	911.884	NA	0.622077	0.804884	0.275295	0.362228	0.222222	0.277778	0.0555556	0.225727	0.199515	0.315358	0.338572
sp|Q54WA4|RT10_DICDI	Q54WA4	mrps10	Probable 28S ribosomal protein S10, mitochondrial OS=Dictyostelium discoideum GN=mrps10 PE=3 SV=1	209.06	0	4	sp|Q54WA4|RT10_DICDI	44744.9	42656.3	49992.7	43258.8	36915.5	40444.2	22477.1	22466.3	31652.2	34739.2	40190.5	38985.7	30760.2	28329.1	26067.6	23240.2	19282.4	17831.2	33847.5	36021.3	38500.2	30295	28715.1	33919.6	12177.4	10997.2	11538.8	40444.2	28329.1	30295	NA	0.183619	0.251351	-0.365158	-0.402673	0	0	0.0222222	0.00563337	0.00244052	0.0198349	0.0260208
sp|Q54WG0|DENR_DICDI	Q54WG0	denr	Density-regulated protein homolog OS=Dictyostelium discoideum GN=denr PE=3 SV=1	46.21	0.00186741	1	sp|Q54WG0|DENR_DICDI	906.362	958.464	950.745	723.589	741.626	803.244	849.928	751.356	346.48	1406.92	1275.57	1044.8	1233.78	1148.05	1357.87	1774.47	1574.05	2301.84	674.082	937.868	643.62	788.582	937.083	661.294	716.292	1197.11	1011.68	803.244	1357.87	788.582	NA	0.774024	0.576834	0.757435	-0.0313394	0	0	0	0.0024251	0.569845	0.0105627	0.691173
sp|Q54WG6|H2AX_DICDI	Q54WG6	H2AX	Histone H2AX OS=Dictyostelium discoideum GN=H2AX PE=1 SV=1	70.19	0.00219539	2	sp|Q54WG6|H2AX_DICDI	37724.8	20479.9	18229.7	42234.9	16667.8	18790.1	47444.4	21074.8	19254.8	20689.8	15986.2	16012.6	11282.2	11981	13091.1	14770.6	22767	13244.3	27494.2	30293.7	26559.8	24382	25056.8	19631.4	10365.4	10288.8	13897.7	20479.9	14770.6	24382	NA	0.389055	0.523496	-0.521386	-0.456387	0	0	0	0.00624137	0.239054	0.0210311	0.381288
sp|Q55DU1|ACTOB_DICDI	Q55DU1	abnB	Actobindin-B/C OS=Dictyostelium discoideum GN=abnB PE=3 SV=1	157.33	0	3	sp|Q55DU1|ACTOB_DICDI	1374.78	906.513	977.451	2055.92	1036.71	1210.05	2168.61	2255.77	1329.99	1393.94	1379.04	2342.31	1552.22	2286.06	1978.71	4620.49	5123.56	4926.44	1951	5845.46	1752.15	2291.2	2393.46	1961.94	11762.5	9286.18	12388.6	1329.99	2286.06	2393.46	NA	0.44436	0.758515	1.09128	1.20709	0.333333	0.37037	0.259259	0.00291901	0.000796821	0.012348	0.0156177
sp|Q54WI8|PSMD7_DICDI	Q54WI8	psmD7	26S proteasome non-ATPase regulatory subunit 7 OS=Dictyostelium discoideum GN=psmD7 PE=3 SV=1	666.94	0	13	sp|Q54WI8|PSMD7_DICDI	6609.21	6510.83	7485.29	17752	7406.97	7898.24	12102.1	9686.42	8631.29	6549.74	7120.55	8572.47	6880.37	9926.99	9715.4	14494.7	17554.6	16718.5	7967.74	10219.4	9684.07	9413.69	9587.91	8285.99	72078.3	68746.3	75995.3	7898.24	9715.4	9684.07	NA	0.366429	0.987268	0.260268	0.372333	0.0902778	0.0972222	0.0555556	0.375156	0.033516	0.468845	0.112476
sp|Q54WM4|EIF3G_DICDI	Q54WM4	eif3G	Eukaryotic translation initiation factor 3 subunit G OS=Dictyostelium discoideum GN=eif3G PE=3 SV=1	180.87	0	5	sp|Q54WM4|EIF3G_DICDI	48667.1	45001.3	38593.4	46196.2	24727.2	27400.7	33545.5	20115.6	18900	37231	30654.2	30910.7	23533.3	23645.9	22981.6	22036.1	23757.4	20580.2	40210.3	42868.2	38326.3	24714.4	27288.3	21185.5	16289.6	18213.2	24496.6	33545.5	23645.9	24714.4	NA	0.257491	0.294447	-0.320248	-0.143329	0	0	0	0.0394462	0.152607	0.0797056	0.286197
sp|Q54WN0|AP3D_DICDI	Q54WN0	ap3d1	AP-3 complex subunit delta OS=Dictyostelium discoideum GN=ap3d1 PE=3 SV=1	129.88	0	3	sp|Q54WN0|AP3D_DICDI	461.007	387.542	213.25	494.048	752.334	669.46	1216.45	1083.19	934.177	471.818	1062.79	491.005	898.226	1162.79	1520.7	3084.83	2007.31	2529.72	202.955	269.629	843.519	973.744	792.236	1484.01	4460.57	3982.13	4516.63	669.46	1162.79	973.744	NA	0.275433	0.636377	1.18366	1.14843	0.259259	0	0.0740741	5.26721e-05	0.0272467	0.000888507	0.100929
sp|Q54WN5|UTP6_DICDI	Q54WN5	utp6	U3 small nucleolar RNA-associated protein 6 homolog OS=Dictyostelium discoideum GN=utp6 PE=1 SV=1	51.81	0.00194742	1	sp|Q54WN5|UTP6_DICDI	1235.28	904.235	1196.61	1037.07	463.998	551.614	998.051	323.136	466.122	523.772	603.814	685.744	532.7	363.065	304.916	438.648	152.651	276.717	1061.12	998.64	1380.27	571.831	528.404	918.243	399.309	328.404	216.293	904.235	438.648	571.831	NA	0.205664	0.437278	-0.855246	0.0233291	0.222222	0	0	1.08202e-05	0.295854	0.00035346	0.442652
sp|Q54WN8|Y7952_DICDI	Q54WN8	DDB_G0279527	Uncharacterized protein DDB_G0279527 OS=Dictyostelium discoideum GN=DDB_G0279527 PE=1 SV=1	1930.35	0	39	sp|Q54WN8|Y7952_DICDI	588275	569062	559962	546679	411279	451290	342727	261560	321697	372937	385641	371288	296684	268539	258403	223713	238470	182281	458710	464425	444156	351369	351960	328254	98389.6	99073.2	107315	451290	268539	351369	NA	0.166173	0.364021	-0.615414	-0.459242	0.0141844	0.0260047	0.00236407	5.28873e-05	0.00296569	0.000888507	0.0283552
sp|Q54WP3|RM22_DICDI	Q54WP3	mrpl22	Probable 39S ribosomal protein L22, mitochondrial OS=Dictyostelium discoideum GN=mrpl22 PE=3 SV=1	56.5	0.00199601	1	sp|Q54WP3|RM22_DICDI	2292.71	2330.29	3084.94	778.76	2085.69	2168.73	869.936	1103.04	1351.18	1440.33	2023.57	2472.49	880.568	1232.93	1112.08	1196.38	310.037	13997.2	1747.62	1960.18	1973.76	1474.14	1277.15	1525.29	1338.88	1671.85	1504.35	2085.69	1232.93	1525.29	NA	1.74693	0.440531	-0.319279	-0.249519	0	0	0	0.853726	0.913265	0.895612	0.942105
sp|Q54WR9|GLNA3_DICDI	Q54WR9	glnA3	Type-3 glutamine synthetase OS=Dictyostelium discoideum GN=glnA3 PE=1 SV=1	368.29	0	9	sp|Q54WR9|GLNA3_DICDI	11000.9	11334.1	11191.3	6577.77	11507.8	11600	6224.85	10355.5	8982.85	10263.8	8890.13	12438.6	11391.4	14573.1	12324.5	11365.9	10542	11827.6	9588.02	10709.9	11895.2	14155	13304.8	14969	12499.7	11584.5	11182.3	11000.9	11391.4	11895.2	NA	0.286452	0.344644	0.152443	0.20933	0.0864198	0.0123457	0.0617284	0.101835	0.0676529	0.167027	0.17164
sp|Q54WT4|DRG2_DICDI	Q54WT4	drg2	Developmentally-regulated GTP-binding protein 2 homolog OS=Dictyostelium discoideum GN=drg2 PE=3 SV=1	63.9	0.00210748	1	sp|Q54WT4|DRG2_DICDI	192.832	274.624	454.256	103.104	870.387	506.223	34.81	1077.33	1125.34	135.91	693.896	821.331	842.622	610.164	849.157	1991.43	980.357	1481.63	582.64	379.802	362.277	870.837	913.447	1025.88	754.156	1156.39	700.4	454.256	842.622	754.156	NA	2.21607	1.54864	0.746259	0.467787	0.444444	0	0	0.0682889	0.0542084	0.121863	0.150295
sp|Q54WU3|MAP11_DICDI	Q54WU3	metap1	Methionine aminopeptidase 1 OS=Dictyostelium discoideum GN=metap1 PE=3 SV=1	41.03	0.00448029	1	sp|Q54WU3|MAP11_DICDI	524.628	719.526	1124.57	91.6177	673.303	722.583	58.8833	343.845	502.067	666.483	864.203	873.722	1178.1	595.116	732.77	298.469	127.646	401.694	250.834	312.732	561.049	591.208	618.102	1411.57	807.746	559.907	124.807	524.628	666.483	561.049	NA	1.5077	1.53251	0.0201987	-0.123412	0	0	0	0.318238	0.603187	0.413077	0.712912
sp|Q54WZ0|CDC5L_DICDI	Q54WZ0	cdc5l	Cell division cycle 5-like protein OS=Dictyostelium discoideum GN=cdc5l PE=3 SV=1	42.7	0.00454545	1	sp|Q54WZ0|CDC5L_DICDI	1830.45	2033.54	1332.26	1797.41	754.766	827.705	2210.86	1208.01	804.633	1159.26	1192.68	1170.3	688.291	793.905	925.985	1184.78	1077.35	1248.21	2199.58	1974.27	1395.43	1020.38	1233.57	997.8	721.739	885.751	979.673	1332.26	1159.26	1020.38	NA	0.425346	0.398948	-0.186995	0.0668329	0	0	0	0.0992249	0.529839	0.164119	0.656576
sp|Q54X04|NFS1_DICDI	Q54X04	nfs1	Probable cysteine desulfurase, mitochondrial OS=Dictyostelium discoideum GN=nfs1 PE=1 SV=1	192.65	0	5	sp|Q54X04|NFS1_DICDI	9090.78	9213.85	9567.07	15421.1	11626.8	12639	12709.6	11261.2	10621.2	9453.43	10277.9	10728.5	13021.7	12524.2	11831.3	11036.9	13713.8	14756.4	6493.44	6699.56	7731.06	9344.74	8987.57	8962.1	11046.3	10666.9	11572.9	11261.2	11831.3	8987.57	NA	0.161842	0.180846	0.107264	-0.371456	0.0185185	0	0	0.445368	0.0199202	0.536083	0.0850559
sp|Q54X51|RS19_DICDI	Q54X51	rps19	40S ribosomal protein S19 OS=Dictyostelium discoideum GN=rps19 PE=3 SV=1	464.25	0	8	sp|Q54X51|RS19_DICDI	302271	290124	230513	342042	239720	214701	287778	177173	201398	232576	265969	251510	238894	236735	224359	229187	199227	192045	315271	303199	297139	235116	290057	263093	179856	168716	179297	239720	232576	263093	NA	0.160272	0.234	-0.0686037	0.0607476	0	0	0	0.258031	0.764369	0.35018	0.833857
sp|Q54X53|RL21_DICDI	Q54X53	rpl21	60S ribosomal protein L21 OS=Dictyostelium discoideum GN=rpl21 PE=3 SV=1	547.15	0	11	sp|Q54X53|RL21_DICDI	598865	597471	535076	655990	413903	414795	514609	320415	319738	466466	470536	436185	362297	387248	354140	307102	289826	235360	590196	648434	573871	456026	527539	460470	285689	273233	321498	514609	362297	460470	NA	0.166977	0.232458	-0.344562	0.00791698	0	0	0	0.00351547	0.509583	0.0141099	0.6382
sp|Q54X73|ACOC_DICDI	Q54X73	aco1	Probable cytoplasmic aconitate hydratase OS=Dictyostelium discoideum GN=aco1 PE=3 SV=1	1170.49	0	21	sp|Q54X73|ACOC_DICDI	75756.4	69975.9	63030.7	175614	136253	125579	134301	97695.7	107050	56094.8	61285.6	55898.5	88379.4	113898	98409.2	63903.5	53083.4	64323.6	42239.8	36894.2	38432.3	73697.7	69635.6	70589.1	110797	104750	123069	107050	63903.5	70589.1	NA	0.236731	0.377641	-0.433501	-0.831075	0.042735	0.025641	0.0128205	0.00109932	0.00535695	0.00618566	0.0419985
sp|Q54X82|AP1B_DICDI	Q54X82	ap1b1	AP-1 complex subunit beta OS=Dictyostelium discoideum GN=ap1b1 PE=3 SV=1	79.29	0.00233645	2	sp|Q54X82|AP1B_DICDI	2935.04	1644.5	2061.92	5981.09	2618.66	1956.06	13479	4381.61	3121.25	2089.38	1188.17	627.929	1239.56	2316.53	2225.71	2987.59	2872.73	5394.98	1666.9	1329.86	1477.31	3129.4	3987.77	2726.38	3948.38	4757.53	7948.73	2935.04	2225.71	3129.4	NA	0.668164	0.658867	-0.490304	-0.306379	0	0.0555556	0	0.035663	0.51505	0.0747602	0.643675
sp|Q54X97|EIF3C_DICDI	Q54X97	eif3C	Eukaryotic translation initiation factor 3 subunit C OS=Dictyostelium discoideum GN=eif3C PE=3 SV=1	228.2	0	6	sp|Q54X97|EIF3C_DICDI	17528.1	14467	14447.1	23859.4	11242.5	11384.6	15665	9894.16	11040.2	14718	12985.1	11685.1	13200.6	11497.3	12190.5	14544.3	8514.33	10377.8	15945.4	15883.3	16373.6	12459.1	11078.5	12692.5	11068.8	8870.62	12921	14447.1	12190.5	12692.5	NA	0.168912	0.229531	-0.155907	-0.0212043	0	0.037037	0	0.0844732	0.445024	0.144811	0.583145
sp|Q54XA2|Y9099_DICDI	Q54XA2	DDB_G0279099	DEP domain-containing protein DDB_G0279099 OS=Dictyostelium discoideum GN=DDB_G0279099 PE=3 SV=1	71.14	0.00221976	2	sp|Q54XA2|Y9099_DICDI	17017.5	13649.8	10322.3	23491.8	10880.2	10258.5	20570.4	7824.46	7686.15	9167.6	9387.72	9986.19	8021.91	8673.9	9382.9	5806.09	5908.83	5745.56	11273	10926.1	10074.8	9172.29	9530.52	10444.7	9010.22	9243.89	10326.5	10880.2	8673.9	10074.8	NA	0.355269	0.3741	-0.419815	-0.191073	0	0	0	0.00562588	0.129135	0.0198349	0.256525
sp|Q54XB5|RL31_DICDI	Q54XB5	rpl31	60S ribosomal protein L31 OS=Dictyostelium discoideum GN=rpl31 PE=3 SV=1	419.94	0	7	sp|Q54XB5|RL31_DICDI	132135	141031	135110	162534	102824	104815	119205	81742.4	87653.9	116267	109772	112307	85066.3	89113.6	85839.6	82468.3	66140.5	69333.2	132018	137999	132184	109842	122844	123569	78840.3	65938.4	86337.1	119205	85839.6	122844	NA	0.14114	0.204542	-0.30555	-0.0313527	0.123457	0.0987654	0.111111	0.0029605	0.392058	0.0124787	0.531789
sp|Q54XC1|5NTC_DICDI	Q54XC1	nt5c2	Cytosolic purine 5'-nucleotidase OS=Dictyostelium discoideum GN=nt5c2 PE=3 SV=1	171.1	0	5	sp|Q54XC1|5NTC_DICDI	4796.71	4741.87	3656.02	8289.23	5124.49	4632.83	12796.1	6837.34	6375.81	4628.51	3539.43	4013.43	5232.03	5965.94	5850.59	9918.93	9370.14	11257.2	3002.76	3292	3838.03	4825.13	6532.03	5529.49	5537.61	4673.63	4871.91	5124.49	5850.59	4825.13	NA	0.327634	0.359433	0.134559	-0.52649	0	0	0	0.749251	0.0553456	0.812841	0.151717
sp|Q54XD8|IF2G_DICDI	Q54XD8	eif2s3	Eukaryotic translation initiation factor 2 subunit 3 OS=Dictyostelium discoideum GN=eif2s3 PE=2 SV=1	553.4	0	13	sp|Q54XD8|IF2G_DICDI	60641.1	55129.6	48980.3	87454	50426.7	45256.8	97675.8	52844.2	46898.3	48000.4	49978.1	48059.4	49527.8	50436.2	51032.8	47653.2	50128.9	46580.2	39394.1	41634.7	45877.2	41948.4	51230	42570.2	68217.6	65263.4	77699.3	52844.2	49527.8	45877.2	NA	0.245584	0.379186	-0.0761013	-0.0944238	0	0.00740741	0	0.0992237	0.313604	0.164119	0.458705
sp|Q54XE6|GAR1_DICDI	Q54XE6	gar1	Probable H/ACA ribonucleoprotein complex subunit 1 OS=Dictyostelium discoideum GN=gar1 PE=3 SV=1	120.24	0	3	sp|Q54XE6|GAR1_DICDI	16231.1	15324.6	15993.3	10839.6	12307.7	10310.7	11907.2	9993.57	11110.9	16773.5	16628.9	20890	15895	15872.9	16511.1	17891.3	23899.2	12267	16130.3	18730.2	18460.6	12417.5	13823.2	12675.1	10817	12236.2	12096.8	11907.2	16628.9	12675.1	NA	0.292159	0.0981134	0.385352	0.196074	0	0.0740741	0	0.00521287	0.165409	0.0190383	0.302051
sp|Q54XE8|GACP_DICDI	Q54XE8	gacP	Rho GTPase-activating protein gacP OS=Dictyostelium discoideum GN=gacP PE=3 SV=1	68.14	0.00216216	2	sp|Q54XE8|GACP_DICDI	104.5	124.776	73.9857	792.754	184.608	338.921	1049.4	554.086	331.269	205.129	165.628	124.714	471.866	682.264	390.788	708.511	993.284	598.025	29.0952	234.612	97.5776	248.811	362.045	437.009	1441.24	1020.01	1668.6	331.269	471.866	362.045	NA	0.562227	0.822286	0.753304	0.457746	0.388889	0.388889	0.333333	0.0646902	0.445789	0.11686	0.583145
sp|Q54XF7|CUL5_DICDI	Q54XF7	culE	Cullin-5 OS=Dictyostelium discoideum GN=culE PE=3 SV=1	219.39	0	6	sp|Q54XF7|CUL5_DICDI	5290.75	5970.26	5962.87	9682.78	7264.53	7488.56	14351.5	10509.4	11138	6993.22	7203.73	6950.38	7013.46	7290	8268.89	10171.8	10861.4	10825.7	6915	4506.79	6089.76	7429.15	5592.32	7348.22	9651.5	9506.12	11602.3	7488.56	7290	7348.22	NA	0.201043	0.216507	0.0475292	-0.144749	0	0	0	0.934837	0.24934	0.952659	0.390966
sp|Q54XH9|Y8921_DICDI	Q54XH9	DDB_G0278921	Putative uncharacterized protein DDB_G0278921 OS=Dictyostelium discoideum GN=DDB_G0278921 PE=4 SV=1	48.24	0.00189394	1	sp|Q54XH9|Y8921_DICDI	1595.42	1255.61	1427.33	2353.88	1065.34	1019.88	1499.94	571.061	455.054	1117.62	790.833	752.904	407.216	589.019	663.007	436.3	449.129	466.241	811.011	799.962	622.528	706.146	598.084	931.227	166.187	234.162	406.085	1255.61	589.019	622.528	NA	0.427319	0.491559	-0.666939	-0.976144	0	0	0	0.00329714	0.00244037	0.0134633	0.0260208
sp|Q54XI5|RL9_DICDI	Q54XI5	rpl9	60S ribosomal protein L9 OS=Dictyostelium discoideum GN=rpl9 PE=1 SV=2	751.17	0	11	sp|Q54XI5|RL9_DICDI	364656	391825	378005	263245	317898	311635	213132	253125	282448	332747	344970	360122	304038	281390	282148	311583	227299	265012	386934	406357	418306	365488	345059	400923	259345	213539	219137	311635	304038	365488	NA	0.19321	0.179897	-0.132108	0.118281	0.00694444	0	0	0.83317	0.435259	0.878751	0.577725
sp|Q54XK0|RM27_DICDI	Q54XK0	mrpl27	Probable 39S ribosomal protein L27, mitochondrial OS=Dictyostelium discoideum GN=mrpl27 PE=3 SV=1	67.35	0.00215285	2	sp|Q54XK0|RM27_DICDI	7148.89	7158.48	6699.95	4848.69	4332.44	4905.79	4271.61	3882.48	3890.56	5500.28	4124.58	5746.31	3670.69	3635.15	3487.9	3278.61	3012.06	3381.89	5949.25	6293.94	5634.09	4853.76	4871.9	4411.45	4222.79	4054.31	4203.43	4848.69	3635.15	4853.76	NA	0.115875	0.110827	-0.378214	-0.0165818	0.0555556	0	0	0.00127287	0.59894	0.00674278	0.710853
sp|Q54XM7|PSA6_DICDI	Q54XM7	psmA6	Proteasome subunit alpha type-6 OS=Dictyostelium discoideum GN=psmA6 PE=3 SV=1	100.57	0	2	sp|Q54XM7|PSA6_DICDI	928.997	871.461	1060.55	1931.98	1227.23	1034.91	2453.99	1252.96	726.759	1924.85	1606.91	1419.46	1849.22	2450.13	2233.95	5317.01	6408.14	6278.6	1278.19	1285.8	1083.11	1545.57	1972.18	1663.6	1487.67	1516.46	1596.76	1060.55	2233.95	1516.46	NA	0.836513	0.362956	1.051	0.460361	0	0	0	0.0016735	0.135184	0.00826906	0.26452
sp|Q54XP2|RUXF_DICDI	Q54XP2	snrpf	Small nuclear ribonucleoprotein F OS=Dictyostelium discoideum GN=snrpf PE=3 SV=1	47.89	0.00189036	1	sp|Q54XP2|RUXF_DICDI	1588.12	1527.92	1270.48	1950.42	950.038	1175.38	3082.86	1628.54	1458.32	334.212	1066.85	1032.45	1109.45	1310.9	1180.41	667.378	844.029	601.285	1261.42	1853.66	1804.2	1748.45	1954.57	1437.47	1025.18	1109.23	2301.99	1527.92	1032.45	1748.45	NA	0.585777	0.459222	-0.813939	0.278802	0	0.111111	0	0.0106947	0.950161	0.0305265	0.965765
sp|Q54XP4|CRNL1_DICDI	Q54XP4	crnkl1	Crooked neck-like protein 1 OS=Dictyostelium discoideum GN=crnkl1 PE=3 SV=1	126.55	0	3	sp|Q54XP4|CRNL1_DICDI	4572.06	3488.62	3780.14	2048.03	1923.31	1875.59	2670.19	2114.3	2344.34	2596.68	1533.39	2606.33	1247.05	1087.84	1122	737.694	910.297	846.889	6097.18	6382.54	5084.59	4138.76	3048.98	3047.32	1613.76	1525.07	1911.89	2344.34	1122	3048.98	NA	0.266056	0.38254	-0.822125	0.427691	0	0	0	2.30548e-05	0.190184	0.000620024	0.32939
sp|Q54XP6|IF2P_DICDI	Q54XP6	eif5b	Eukaryotic translation initiation factor 5B OS=Dictyostelium discoideum GN=eif5b PE=3 SV=1	111.93	0	3	sp|Q54XP6|IF2P_DICDI	6605.08	8029.29	8239.96	12599.7	9967.88	11288.9	11323.5	10712.7	11909.6	3160.62	8236.77	8522.64	8676.31	8097.77	8235.51	10662.9	10224.8	10697.5	10475.7	8786.48	8506.96	8672.55	9856.83	11472.5	5811.36	6384.92	5960.48	10712.7	8522.64	8672.55	NA	0.216843	0.39556	-0.154849	-0.0161628	0.037037	0	0	0.0460548	0.192925	0.0890796	0.331303
sp|Q54XS2|ACON_DICDI	Q54XS2	aco2	Probable aconitate hydratase, mitochondrial OS=Dictyostelium discoideum GN=aco2 PE=3 SV=1	151.94	0	4	sp|Q54XS2|ACON_DICDI	8045.47	7368.59	6724.5	10878	6066.09	5681.08	7808.03	4547.96	3555.05	5562.71	5657.85	5564.4	6431.42	5877.29	6772.18	6478.53	6737.72	5780.34	3295.98	3632.43	3590.83	4195.46	6234.09	4216.34	6137.14	6809.75	7974.47	6724.5	5877.29	4216.34	NA	0.360892	0.681064	-0.269291	-0.430176	0	0	0	0.623163	0.168678	0.700611	0.305395
sp|Q54XX3|RL5_DICDI	Q54XX3	rpl5	60S ribosomal protein L5 OS=Dictyostelium discoideum GN=rpl5 PE=1 SV=1	1169.46	0	18	sp|Q54XX3|RL5_DICDI	930739	919469	808456	957455	711187	742871	945568	635665	602964	739449	740655	718360	646894	660693	670766	541900	553969	549088	837792	839854	775359	722205	775268	758555	516701	525828	595538	808456	660693	758555	NA	0.147991	0.183396	-0.19846	-0.130662	0.00444444	0.00444444	0	0.0106482	0.163088	0.0304679	0.299206
sp|Q54Y09|RTCB_DICDI	Q54Y09	DDB_G0278481	tRNA-splicing ligase RtcB homolog OS=Dictyostelium discoideum GN=DDB_G0278481 PE=3 SV=1	80.04	0.00235018	2	sp|Q54Y09|RTCB_DICDI	152.781	254.504	355.174	221.445	990.983	949.342	102.046	2220.21	2543.63	1292.14	1126.64	1191.2	1447.44	1173.7	1093.74	2549.74	1260.53	1553.89	736.583	729.493	770.118	731.037	858.828	900.919	1434.54	1807.75	968.352	355.174	1260.53	858.828	NA	1.36057	1.27044	1.74582	1.11655	0.0555556	0	0	0.0227961	0.0727082	0.0530855	0.177765
sp|Q54Y41|RS20_DICDI	Q54Y41	rps20	40S ribosomal protein S20 OS=Dictyostelium discoideum GN=rps20 PE=3 SV=1	459.94	0	10	sp|Q54Y41|RS20_DICDI	162004	160547	127394	248821	132276	142260	232922	113614	103332	145035	130031	119135	138940	166776	186879	121311	113562	128671	150638	145164	134418	126879	150443	138695	147942	140474	143790	142260	130031	143790	NA	0.30703	0.284034	-0.0967054	-0.036611	0	0.010101	0	0.386435	0.570821	0.480389	0.691334
sp|Q54Y55|SHKC_DICDI	Q54Y55	shkC	Dual specificity protein kinase shkC OS=Dictyostelium discoideum GN=shkC PE=3 SV=1	240.33	0	6	sp|Q54Y55|SHKC_DICDI	3156.42	3389.05	4882.63	2837.31	6850.6	4124.19	1937.82	7708.85	6210.15	6945.61	6547.86	7345.57	5752.37	7179.56	6867.35	9164.98	8442.37	12147.5	3349.75	4916.25	4894.09	4898.06	5906.13	6460.13	10108.1	9407.71	7416.88	4124.19	7179.56	5906.13	NA	0.542319	0.792677	0.950143	0.287327	0.0740741	0.037037	0.0925926	0.00134639	0.0517938	0.00698457	0.145289
sp|Q54Y81|DDX23_DICDI	Q54Y81	helB2	ATP-dependent RNA helicase ddx23 OS=Dictyostelium discoideum GN=helB2 PE=2 SV=1	424.7	0	9	sp|Q54Y81|DDX23_DICDI	34334.3	31746.1	29108.5	45511.1	24716.7	22425.4	60442.9	36826.1	37354.2	32216.8	38914.6	34667.3	32826.5	35961.9	29290.3	36204.1	37399.2	35900.2	31626.6	33251	31253.4	24913.7	34419.8	21397.5	40089.6	38326.7	31955	34334.3	35900.2	31955	NA	0.26472	0.260198	0.0222811	-0.0676944	0.1	0.111111	0.0333333	0.917404	0.40901	0.93978	0.550455
sp|Q54Y98|TRA2_DICDI	Q54Y98	tra2	Transformer-2 protein homolog OS=Dictyostelium discoideum GN=tra2 PE=3 SV=1	1598.89	0	20	sp|Q54Y98|TRA2_DICDI	3.19043e+06	3.29282e+06	3.14976e+06	3.01886e+06	1.79267e+06	1.82206e+06	2.39077e+06	1.58889e+06	1.77691e+06	2.55612e+06	2.52703e+06	2.50113e+06	1.96731e+06	1.50608e+06	1.50813e+06	1.59321e+06	1.55725e+06	935603	2.84637e+06	2.99245e+06	2.47721e+06	1.73942e+06	1.96789e+06	1.2821e+06	360692	386227	402398	2.39077e+06	1.59321e+06	1.73942e+06	NA	0.172014	0.552152	-0.332661	-0.507063	0.011396	0.034188	0.00854701	0.00254592	0.0117954	0.010967	0.065124
sp|Q54YA0|ACLY_DICDI	Q54YA0	acly	Probable ATP-citrate synthase OS=Dictyostelium discoideum GN=acly PE=1 SV=1	761.77	0	14	sp|Q54YA0|ACLY_DICDI	74716.8	68248	80041.6	83940.1	75135.3	74405.3	51759.5	40131.3	45208.9	82541.4	102019	91652.6	86561.9	79496	80663.7	75967.3	61615	65316.9	82072.1	75552.4	94248.1	91365	84052.2	107290	31506	28909.8	25069.9	74405.3	80663.7	82072.1	NA	0.170189	0.298355	0.195426	0.135459	0.0277778	0	0.0138889	0.00989701	0.650133	0.0293911	0.753257
sp|Q54YD4|SYIC_DICDI	Q54YD4	ileS	Probable isoleucine--tRNA ligase, cytoplasmic OS=Dictyostelium discoideum GN=ileS PE=3 SV=1	94.16	0	3	sp|Q54YD4|SYIC_DICDI	3196.81	2894.65	2113.31	2833.18	1789.22	1682.83	3793.78	1854.51	1974.36	2159.85	1500.35	1770.21	1221.34	2195.78	1489.77	2503.88	2601.85	2600.13	2167.57	1781.03	1639.71	1131.05	1351.59	1173.33	522.899	437.834	887.565	2113.31	2159.85	1173.33	NA	0.401826	0.440863	-0.255585	-0.700674	0	0	0	0.161773	0.00178963	0.241734	0.0249088
sp|Q54YD8|COPB2_DICDI	Q54YD8	copb2	Coatomer subunit beta' OS=Dictyostelium discoideum GN=copb2 PE=3 SV=1	59.41	0.0020429	2	sp|Q54YD8|COPB2_DICDI	1656.38	1308.31	1159.11	4184.17	940.152	1237.39	5254.83	1146.7	1170.43	1002.58	894.672	711.726	991.16	1112.94	820.386	1500.49	1536.05	771.741	1211.56	1457.06	890.195	930.925	1057.69	1354.72	1387.22	925.623	1322.3	1237.39	991.16	1211.56	NA	0.519638	0.444158	-0.600847	-0.308994	0	0	0.0555556	0.0167383	0.0968808	0.0426713	0.211428
sp|Q54YJ6|IF1A_DICDI	Q54YJ6	eif1a	Eukaryotic translation initiation factor 1A OS=Dictyostelium discoideum GN=eif1a PE=3 SV=1	98.86	0	3	sp|Q54YJ6|IF1A_DICDI	9055.06	9462.79	9003.53	13154.1	7260.02	7600.26	12878	7772.52	6649.93	7468.33	6715.1	6198.15	6300.37	7240.52	6756.83	7753.52	8800.8	6782.08	9280.3	8664.03	8108.91	8058.55	9992.51	7328.59	5055.48	4944.1	6079.69	9003.53	6782.08	8058.55	NA	0.262483	0.329567	-0.277939	-0.129343	0	0	0	0.0317454	0.130569	0.0687525	0.2585
sp|Q54YT4|MECR_DICDI	Q54YT4	mecr	Enoyl-[acyl-carrier-protein] reductase, mitochondrial OS=Dictyostelium discoideum GN=mecr PE=3 SV=1	347.99	0	8	sp|Q54YT4|MECR_DICDI	16012.6	15534.2	16253	20210.3	13886	17440.2	18575.5	14253.4	15025.3	17139.2	15555	17366.5	17281.4	15977.8	17719.5	21231.6	25818	25330.4	15096.5	16444.7	14690.2	16645	17077.5	13998.7	32042.3	27126	30929.7	16012.6	17366.5	16645	NA	0.27028	0.386612	0.0980851	0.0821757	0.0138889	0.0833333	0.0138889	0.107607	0.188797	0.173589	0.32844
sp|Q54YX7|RM33_DICDI	Q54YX7	mrpl33	Probable 39S ribosomal protein L33, mitochondrial OS=Dictyostelium discoideum GN=mrpl33 PE=3 SV=1	49.93	0.00191755	1	sp|Q54YX7|RM33_DICDI	1463.17	2684.47	2061.87	2996.8	3779.42	3245.17	3647.94	2757.89	2835.75	1879.93	1928.48	1513.67	1580.86	2571.14	2332.25	1515.93	2254.04	410.571	1365.68	1446.09	1684.62	2471.89	1405.26	1989.79	3074.29	3116.21	3106.3	2835.75	1879.93	1989.79	NA	0.462026	0.314896	-0.477173	-0.277811	0	0	0	0.0165485	0.0462494	0.0425589	0.135449
sp|Q54EW2|Y9130_DICDI	Q54EW2	DDB_G0291301	Putative bifunctional amine oxidase DDB_G0291301 OS=Dictyostelium discoideum GN=DDB_G0291301 PE=1 SV=1	1400.2	0	28	sp|Q54EW2|Y9130_DICDI	33752.9	19925.6	24943.7	62195.2	33550.3	35394.9	128970	119537	119088	27689.8	34780.5	31623.3	60283.9	71655	71453.3	184901	176329	192063	28837.9	25325.8	29766	64435	76488.2	83165.3	387265	384747	348851	35394.9	71453.3	76488.2	NA	0.293785	0.463453	0.560811	1.18891	0.127946	0.0942761	0.0673401	0.0061567	0.00435	0.0208654	0.0358103
sp|Q54Z09|RL14_DICDI	Q54Z09	rpl14	60S ribosomal protein L14 OS=Dictyostelium discoideum GN=rpl14 PE=3 SV=1	518.81	0	11	sp|Q54Z09|RL14_DICDI	325881	296728	222069	421284	192125	199384	356854	145338	137804	190844	178174	177046	165084	181896	170947	115388	144427	141937	276476	273769	234979	207076	230874	194438	147112	150710	205632	222069	170947	207076	NA	0.359733	0.354973	-0.326887	-0.0362416	0.0505051	0.0606061	0.0505051	0.0137084	0.357552	0.0365469	0.497611
sp|Q54Z13|VATG_DICDI	Q54Z13	atp6v1g	V-type proton ATPase subunit G OS=Dictyostelium discoideum GN=atp6v1g PE=1 SV=2	293.08	0	6	sp|Q54Z13|VATG_DICDI	37260.6	34416.1	30464.3	36251.1	23260.7	22052.2	50579.4	27860.8	23298.3	27911.1	27795	26328	21831	26414	29400.6	42795.5	36905	23847.9	40472.7	44250.6	36132.2	22473	37174.6	23124.3	23275	23403.2	35817.2	30464.3	27795	35817.2	NA	0.26536	0.358545	-0.210524	0.1193	0	0	0	0.485519	0.98591	0.576738	0.991813
tr|Q54V27|Q54V27_DICDI	Q54V27	lmcA	Uncharacterized protein OS=Dictyostelium discoideum GN=lmcA PE=4 SV=1	179.69	0	3	tr|Q54V27|Q54V27_DICDI	2141.11	1860.43	2464.43	5102.78	3950.77	3489.56	3090.16	3871.49	3299.93	2121.65	1583.7	2371.18	2198.1	3575.56	3668.91	9880.42	8749.32	8956.39	5047.94	5143.88	4476.42	11475.3	12428.1	8303.36	6393.43	5671.79	6259.62	3299.93	3575.56	6259.62	NA	0.656383	0.226511	-0.0131752	1.16918	0.037037	0	0	0.312997	6.09889e-06	0.408076	0.000717229
sp|Q54Z69|RL4_DICDI	Q54Z69	rpl4	60S ribosomal protein L4 OS=Dictyostelium discoideum GN=rpl4 PE=1 SV=1	1654.72	0	28	sp|Q54Z69|RL4_DICDI	1.8958e+06	1.94445e+06	1.65817e+06	1.63669e+06	1.31952e+06	1.3619e+06	1.29635e+06	1.06774e+06	1.04362e+06	1.4175e+06	1.46818e+06	1.45253e+06	1.25417e+06	1.27169e+06	1.23749e+06	991418	970945	1.03303e+06	1.88378e+06	1.92211e+06	1.72957e+06	1.58196e+06	1.62633e+06	1.48812e+06	987359	974764	1.02884e+06	1.3619e+06	1.25417e+06	1.58196e+06	NA	0.112515	0.127963	-0.191017	-0.0166691	0.00308642	0	0	0.0195058	0.899756	0.0471024	0.936383
sp|Q54ZD1|RL7A_DICDI	Q54ZD1	rpl7a	60S ribosomal protein L7a OS=Dictyostelium discoideum GN=rpl7a PE=1 SV=1	1061.54	0	21	sp|Q54ZD1|RL7A_DICDI	999391	1.04419e+06	835567	1.20156e+06	626216	716165	966658	532274	545881	790733	816690	788947	680296	648794	653424	601360	530189	569482	912624	957155	802893	791715	759487	782804	568095	521470	598274	835567	653424	782804	NA	0.205303	0.216597	-0.132271	-0.0575479	0.0246914	0.00411523	0.0164609	0.0539686	0.369904	0.101223	0.508781
sp|Q54ZW5|RS3A_DICDI	Q54ZW5	rps3a	40S ribosomal protein S3a OS=Dictyostelium discoideum GN=rps3a PE=3 SV=1	1583.08	0	22	sp|Q54ZW5|RS3A_DICDI	580960	602125	602350	556324	492429	505365	397555	381515	445371	497106	562074	560703	502836	490057	470360	403325	323436	414470	570190	582731	574852	548910	529338	564224	444192	383981	349424	505365	490057	548910	NA	0.0594484	0.101988	-0.103559	-0.019356	0.0179211	0.0215054	0.00358423	0.169535	0.936593	0.250784	0.955646
tr|Q54G77|Q54G77_DICDI	Q54G77	DDB0188843	Uncharacterized protein OS=Dictyostelium discoideum GN=DDB0188843 PE=4 SV=1	142.27	0	3	tr|Q54G77|Q54G77_DICDI	4715.53	3567.01	4763.44	4644.9	7205.97	6824.61	7868.37	10134.1	6106	71488.8	85616.2	76793.8	85302.1	85465.1	83581	145306	117246	89936.9	6108.9	5491.11	5839.08	13838.7	16155.6	11103.6	23834.9	24445.1	21035.4	6106	85465.1	13838.7	NA	0.25324	0.374353	3.92223	1.16477	0	0.111111	0.0277778	1.19652e-11	0.000211666	7.03552e-09	0.00638255
sp|Q550D2|SYFB_DICDI	Q550D2	phesB	Phenylalanine--tRNA ligase beta subunit OS=Dictyostelium discoideum GN=phesB PE=3 SV=2	43.36	0.00457875	1	sp|Q550D2|SYFB_DICDI	262.287	120.157	140.061	216.519	69.8403	128.604	460.182	174.734	150.762	130.367	95.1152	93.3332	49.1015	95.9466	94.7884	245.522	263.544	282.484	80.3185	59.0053	63.3433	150.031	120.209	124.269	47.4871	70.4988	129.223	150.762	95.9466	80.3185	NA	0.598566	0.718614	-0.440151	-1.02601	0	0.222222	0.111111	0.206617	0.021253	0.292045	0.0876964
sp|Q550H6|RB11C_DICDI	Q550H6	rab11C	Ras-related protein Rab-11C OS=Dictyostelium discoideum GN=rab11C PE=1 SV=1	126.64	0	3	sp|Q550H6|RB11C_DICDI	7710.45	7493.24	7169.57	28641.8	5637.96	6354.37	18061	8494.94	7642.8	7644.01	7150.1	6569.72	5920.64	5149.45	6239.94	8360.02	13104.2	9705.07	6376.16	8418.52	8061.97	6326.86	7580.33	5753.34	5028.37	6293.45	8456.87	7642.8	7150.1	6376.16	NA	0.429656	0.45407	-0.0676269	-0.143351	0	0	0	0.271006	0.154482	0.363402	0.287454
sp|Q550Q4|RHEB_DICDI	Q550Q4	rheb	GTP-binding protein Rheb homolog OS=Dictyostelium discoideum GN=rheb PE=3 SV=1	45.13	0.00277778	1	sp|Q550Q4|RHEB_DICDI	6.94595	94.841	6.94595	6.94595	156.926	350.669	6.94595	588.441	744.297	6.94595	6.94595	6.94595	146.66	377.59	587.451	304.791	326.772	889.25	6.94595	6.94595	6.94595	71.3655	6.94595	556.662	1295.54	1096.6	537.544	94.841	304.791	71.3655	NA	1.84834	2.7283	0.256711	0	0.444444	0.333333	0.444444	0.324312	0.698897	0.419572	0.789532
sp|Q550R2|CTXB_DICDI	Q550R2	ctxB	Cortexillin-2 OS=Dictyostelium discoideum GN=ctxB PE=1 SV=1	288.24	0	6	sp|Q550R2|CTXB_DICDI	11674	11377.5	9553.71	12934.3	10085.7	10546.8	20947	17096.6	14405.5	16386.9	19130.9	17695.2	17032.6	17310.8	19742.8	31101.7	26825.5	28436.1	10825.6	12307	13530.5	14916.8	16327.3	13847.1	16147.9	17087.9	16850.2	11674	19130.9	14916.8	NA	0.136334	0.223161	0.749728	0.205727	0	0	0	1.31146e-05	0.203961	0.000385569	0.342165
sp|Q551B5|MIO_DICDI	Q551B5	mios	GATOR complex protein MIOS OS=Dictyostelium discoideum GN=mios PE=3 SV=1	76.97	0.00230681	2	sp|Q551B5|MIO_DICDI	1340.88	990.4	1119.84	1483.99	1143.9	1236.67	2327.71	834.399	836.797	1241.42	1345.71	905.691	884.279	1414.81	1082.72	1346.39	1129.08	1178.13	1680.06	1400.83	1144.44	1373.76	1157.94	1382.23	4093.7	4313.11	5325.63	1143.9	1178.13	1400.83	NA	0.325116	0.918505	-0.111194	0.325327	0	0	0	0.757532	0.0379095	0.820311	0.120166
sp|Q551H4|FRAY2_DICDI	Q551H4	fray2	Serine/threonine-protein kinase fray2 OS=Dictyostelium discoideum GN=fray2 PE=3 SV=1	183.4	0	2	sp|Q551H4|FRAY2_DICDI	25331.7	24202.2	25106.4	16942	15070.4	16192.4	16137.3	9545.59	13789.1	21069.6	23202.5	23746.7	16656.7	12878.1	10549.3	13165.7	10406.8	9358.1	21426.5	24334.7	25804.9	16211.3	17912.5	13886.6	4592.6	4713.21	3744.21	16192.4	13165.7	16211.3	NA	0.164924	0.436886	-0.226797	-0.221628	0.0555556	0	0	0.0517275	0.0558432	0.0977999	0.152274
sp|Q551M3|TRMB_DICDI	Q551M3	mettl1	tRNA (guanine-N(7)-)-methyltransferase OS=Dictyostelium discoideum GN=mettl1 PE=3 SV=1	201.14	0	6	sp|Q551M3|TRMB_DICDI	121.881	254.432	328.51	487.678	158.942	140.219	188.139	190.548	188.04	384.902	233.566	172.18	447.218	382.018	354.617	314.376	838.974	676.233	183.26	273.329	149.239	147.957	190.788	409.389	5711.66	4928.01	6561.84	188.139	382.018	273.329	NA	0.596726	1.34742	1.26514	0.588419	0.5	0.555556	0.407407	0.0198639	0.0653448	0.0478688	0.167361
sp|Q552J0|TCPQ_DICDI	Q552J0	cct8	T-complex protein 1 subunit theta OS=Dictyostelium discoideum GN=cct8 PE=3 SV=1	159.81	0	4	sp|Q552J0|TCPQ_DICDI	3372.45	2779.69	2159.09	3613.64	2700.19	2748.84	5060.64	2806.19	2731.24	2791.34	2402.22	2368.05	2806.51	3541.41	2987.84	2824.38	3321.43	4258.32	2515.53	1974.94	2142.12	2182.66	2952.97	2997.85	3563.92	3222.89	4104.78	2779.69	2824.38	2952.97	NA	0.296609	0.302262	0.12028	-0.0113844	0.0833333	0.0833333	0.138889	0.907264	0.449439	0.931828	0.586616
sp|Q552W5|CCHL_DICDI	Q552W5	cchl	Probable cytochrome c-type heme lyase OS=Dictyostelium discoideum GN=cchl PE=3 SV=1	143.52	0	4	sp|Q552W5|CCHL_DICDI	11392.3	10075.4	11626.7	7869.07	7827.2	10012.5	8705.39	8554.86	8029.51	9955.91	10160.3	9892.47	9352.82	6990.15	7470.08	7047.87	6617.25	6820.32	8511.59	8742.24	8590.62	7055.05	5932.84	7082.79	6046.67	6483.91	7021.17	8705.39	7470.08	7055.05	NA	0.152795	0.0973708	-0.233044	-0.399881	0	0	0	0.0750251	0.00601754	0.131294	0.0447888
sp|Q553E0|PSMD4_DICDI	Q553E0	psmD4	26S proteasome non-ATPase regulatory subunit 4 OS=Dictyostelium discoideum GN=psmD4 PE=2 SV=1	334.71	0	7	sp|Q553E0|PSMD4_DICDI	2974.04	3305.84	2829.88	6312.34	3783.54	3503.15	8559.86	4903.62	3830.3	2808.13	2551.61	3016.94	3268.15	2577.94	3535.79	4527.2	4323.94	3344.78	3951.88	3654.68	3391.51	3571.06	3656.6	4088.89	14792.2	14955.9	17866.8	3783.54	3268.15	3951.88	NA	0.24546	0.739443	-0.195548	0.261187	0.126984	0.190476	0.047619	0.0245001	0.0854525	0.0560254	0.194752
sp|Q553F3|UBC2_DICDI	Q553F3	ubc2	Ubiquitin-conjugating enzyme E2 2 OS=Dictyostelium discoideum GN=ubc2 PE=3 SV=2	94.75	0	2	sp|Q553F3|UBC2_DICDI	6916.28	5809.01	6236.7	10077.8	7311.11	8203.25	7389.01	7242.36	7724.69	3467.8	5079.33	5839.15	6333.64	6441.71	5734.7	8830.99	7209.76	10085.4	8853.02	8657.39	7544.26	8013.23	8144.16	8527.42	8875.04	8819.78	7981.09	7311.11	6333.64	8527.42	NA	0.290391	0.166904	-0.182645	0.264372	0.0555556	0	0	0.157887	0.153482	0.237133	0.286197
sp|Q553M7|RL13A_DICDI	Q553M7	rpl13a	60S ribosomal protein L13a OS=Dictyostelium discoideum GN=rpl13a PE=1 SV=1	742.86	0	13	sp|Q553M7|RL13A_DICDI	644168	633959	542319	796686	426990	451431	655618	348217	334537	464791	448978	433141	378421	406924	405689	297193	334642	299288	639041	650943	534409	512606	529721	445028	313031	301447	395463	542319	405689	512606	NA	0.252168	0.259827	-0.324305	-0.0206082	0	0	0	0.0102132	0.361058	0.0297948	0.499535
sp|Q553V1|CISYM_DICDI	Q553V1	cs	Citrate synthase, mitochondrial OS=Dictyostelium discoideum GN=cs PE=3 SV=1	1982.65	0	30	sp|Q553V1|CISYM_DICDI	39681.6	41722.9	47845	81082.9	61462.3	54599.7	44703.6	57211.1	52870	71510.2	68194.1	70466.4	114066	115627	114422	151755	133146	161815	46152.7	49481.6	57293.6	82711.6	78586.2	98483.3	491313	446914	364819	52870	114422	82711.6	NA	0.328342	1.02739	0.911704	0.354575	0.0833333	0.0505051	0.0353535	3.59821e-05	0.0131989	0.000780132	0.0677811
sp|Q553V2|MCEE_DICDI	Q553V2	mcee	Methylmalonyl-CoA epimerase, mitochondrial OS=Dictyostelium discoideum GN=mcee PE=3 SV=1	142.04	0	3	sp|Q553V2|MCEE_DICDI	1368.55	1020.24	1610.27	1679.36	1745.92	1157.14	1409.14	1417.46	1284.41	3056.07	3740.45	3605.81	5295.87	5501	5931.65	8198.97	5093.97	10306.2	1486.33	1443.74	1495.03	1492.98	1704.39	2851.41	8071.66	5854.48	3122.41	1409.14	5295.87	1704.39	NA	0.459788	0.760837	1.84548	0.500896	0.037037	0	0	1.37532e-06	0.0209483	0.000110701	0.0873483
sp|Q554D9|SYNC_DICDI	Q554D9	asnS1	Asparagine--tRNA ligase, cytoplasmic OS=Dictyostelium discoideum GN=asnS1 PE=1 SV=1	662.5	0	15	sp|Q554D9|SYNC_DICDI	28383.5	27880.8	25631.7	33249.8	28435.7	30967.7	47863.3	38834.6	33696.7	32963.6	32792.1	31673.4	45664.2	47924.8	47363.1	67308.1	80091.7	91042.8	22983.5	22612	22159.2	29054.4	29864.4	26439.7	23263	22495.4	23408.3	30967.7	47363.1	23263	NA	0.316584	0.21741	0.491859	-0.302186	0.0138889	0.0208333	0	0.00113141	0.0170233	0.00621748	0.0803992
sp|Q554U9|EIF3D_DICDI	Q554U9	eif3d	Eukaryotic translation initiation factor 3 subunit D OS=Dictyostelium discoideum GN=eif3d PE=3 SV=1	225.54	0	6	sp|Q554U9|EIF3D_DICDI	32566.8	28240.7	24452.9	26728.6	16608.8	17081.8	23186	13259.8	13819.8	25106.7	24766.7	25801.6	19418.6	17339.5	17574.8	17794.5	18773.5	17507.4	29242.8	34210.6	29220.1	17117.5	17242.2	15330.7	15286.9	16326.9	16584.3	23186	18773.5	17117.5	NA	0.237404	0.236311	0.0410481	0.0540006	0	0.0185185	0.0185185	0.732202	0.763148	0.798025	0.833755
sp|Q555C8|GLRX5_DICDI	Q555C8	grx5	Monothiol glutaredoxin-5, mitochondrial OS=Dictyostelium discoideum GN=grx5 PE=3 SV=1	152.2	0	3	sp|Q555C8|GLRX5_DICDI	998.155	1167.02	2390.3	505.132	4936.12	4520.77	256.518	2129.97	4253.27	3583.71	3356.44	5007.81	7141.12	6838.54	4429.86	4288.94	2449.46	6362.47	829.221	562.969	1769.01	2206.85	2369.23	4928.31	9162.78	5024.48	2195.31	2129.97	4429.86	2206.85	NA	1.22396	2.22643	1.06699	-0.267507	0.037037	0.0740741	0	0.00687243	0.386576	0.0226386	0.525566
sp|Q555L5|PRDX4_DICDI	Q555L5	prdx4	Peroxiredoxin-4 OS=Dictyostelium discoideum GN=prdx4 PE=1 SV=2	458.24	0	8	sp|Q555L5|PRDX4_DICDI	46194.1	39732.4	35050.4	56998.5	41891.5	39396.2	63913.6	40149.4	35493.2	35816.9	36344.1	35075.9	41163.9	47164.9	41263.3	41894.9	42270	48824.1	39034.6	40534.8	34656.6	49191.7	69491	43959.3	58674.4	57541.1	64348.2	40149.4	41263.3	49191.7	NA	0.233116	0.304737	0.00104889	0.0288455	0.020202	0.040404	0	0.483145	0.247306	0.575079	0.388812
sp|Q555Q9|GLGB_DICDI	Q555Q9	glgB	1,4-alpha-glucan-branching enzyme OS=Dictyostelium discoideum GN=glgB PE=3 SV=1	47.54	0.00188324	1	sp|Q555Q9|GLGB_DICDI	75.6871	76.1673	31.37	10.3255	209.424	159.263	288.547	374.21	469.475	119.762	258.9	103.664	324.767	312.439	306.708	1370.08	938.456	1190.9	252.02	388.495	355.913	434.658	473.629	759.219	181.151	153.568	120.886	159.263	312.439	355.913	NA	1.63912	1.70747	1.34293	1.73542	0.111111	0	0	0.00130931	0.0716953	0.0068751	0.177534
sp|Q556J0|TKT_DICDI	Q556J0	tkt-1	Transketolase OS=Dictyostelium discoideum GN=tkt-1 PE=1 SV=1	114.66	0	3	sp|Q556J0|TKT_DICDI	3048.74	2697.58	2631.33	4154.34	3690.43	2708.17	3176.57	3873.92	1110.89	2228.33	1985.42	2483.8	2478.06	3029.56	2942.58	3694.64	3201.76	3777.9	1383.07	2523.98	1694.28	2088.25	3362.63	2814.66	4937.33	3567.13	3822.15	3048.74	2942.58	2814.66	NA	0.755008	0.794041	-0.27493	-0.119032	0.111111	0.148148	0.111111	0.931564	0.7998	0.950146	0.858963
sp|Q556J8|AP3B_DICDI	Q556J8	ap3b-1	AP-3 complex subunit beta OS=Dictyostelium discoideum GN=ap3b-1 PE=3 SV=1	140.41	0	3	sp|Q556J8|AP3B_DICDI	2258.1	1889.65	1877.52	3403.29	3537.63	3705.69	7085.6	5059.32	4277.54	1919.55	2555.63	3239.31	2781.14	3024.41	3308.51	5903.81	5080.62	8516.15	2203.72	2505.12	3190.6	5236.25	3779.44	4573.9	5561.11	4618.97	4797.96	3537.63	3239.31	4573.9	NA	0.384388	0.250997	-0.163559	0.16564	0.148148	0	0	0.489156	0.179417	0.580472	0.31774
sp|Q556M4|C5082_DICDI	Q556M4	cyp508A2-1	Probable cytochrome P450 508A2 OS=Dictyostelium discoideum GN=cyp508A2-1 PE=3 SV=1	92.55	0	3	sp|Q556M4|C5082_DICDI	705.695	990.165	995.389	3526.63	4076.51	4598.06	3538.24	2986.83	2475.84	1095.43	926.251	1015.29	2263.78	1884.62	2752.82	1519.02	2052.67	1994.95	975.328	1206.02	1265.93	3923.89	3221.47	3788.46	2950.52	3237.64	3123.06	2986.83	1884.62	3123.06	NA	0.437506	0.203434	-0.541108	0.153997	0	0.0740741	0.037037	0.0362732	0.503178	0.0754399	0.634785
sp|Q556N5|ADRM1_DICDI	Q556N5	adrm1-1	Proteasomal ubiquitin receptor ADRM1 homolog OS=Dictyostelium discoideum GN=adrm1-1 PE=1 SV=1	151.85	0	4	sp|Q556N5|ADRM1_DICDI	6049.15	8431.81	5936.24	13787.6	4730.45	5083.64	9601.51	6025.62	5519.3	4653.73	4670.81	5570.38	6493.33	7313.18	7233.36	18724.2	13189	13396.5	5978.86	9223.63	8299.17	7709.96	16122.1	7422.18	40077.8	34697	38313.7	6025.62	7233.36	9223.63	NA	0.530266	0.810264	0.508804	0.545982	0.166667	0	0.0277778	0.397892	0.0191896	0.493068	0.0845038
sp|Q556U6|BIP1_DICDI	Q556U6	bip1-1	Luminal-binding protein 1 OS=Dictyostelium discoideum GN=bip1-1 PE=3 SV=1	240.97	0	6	sp|Q556U6|BIP1_DICDI	30714.8	32464.8	34072.5	25720.5	24153.8	25974.6	24441	18893	18379.5	26527.8	27381.6	27138.2	21794.1	21761.4	24664.2	13799.7	10833.3	16864.8	37196.3	38436.2	34474.6	37268.6	32536.9	29890.7	18098.6	14650.3	15623.2	25720.5	21794.1	32536.9	NA	0.175918	0.232878	-0.238981	0.202596	0.047619	0.047619	0.047619	0.0117187	0.607063	0.0324263	0.714621
sp|Q556Y1|RS30_DICDI	Q556Y1	rps30-1	40S ribosomal protein S30 OS=Dictyostelium discoideum GN=rps30-1 PE=3 SV=1	150.87	0	4	sp|Q556Y1|RS30_DICDI	126544	105206	79813.2	157508	58718.1	60465.5	114054	39958.5	39302.5	67467.3	62045.2	62841.2	54165.6	52902.4	51267.1	41886.4	45441.2	34711.4	97101.2	104963	89271.7	68448.5	78298.7	54445.7	30738.6	37574.8	51631.5	79813.2	52902.4	68448.5	NA	0.376314	0.403686	-0.344918	-0.0887378	0	0	0	0.010124	0.23557	0.029738	0.377482
sp|Q556Z0|SNF12_DICDI	Q556Z0	snf12-1	SWI/SNF complex component SNF12 homolog OS=Dictyostelium discoideum GN=snf12-1 PE=3 SV=1	152.93	0	4	sp|Q556Z0|SNF12_DICDI	6281.35	5363.88	4305.35	8847	5683.68	5790.48	9354.74	7413.39	7743.87	6521.24	4974.46	7213.52	8777.69	7222.53	5484.7	11373.3	11409.7	7545.61	5741.01	6387.96	6559.19	7111.12	7843.54	7028.26	4375.2	4703.47	4286.7	6281.35	7222.53	6387.96	NA	0.232846	0.393305	0.0540716	-0.12977	0.0277778	0.0555556	0	0.114384	0.442732	0.182271	0.582505
sp|Q557E0|HS7C2_DICDI	Q557E0	hspE-1	Heat shock cognate 70 kDa protein 2 OS=Dictyostelium discoideum GN=hspE-1 PE=1 SV=1	2224.02	0	35	sp|Q557E0|HS7C2_DICDI	1.08697e+06	1.05967e+06	981273	1.0652e+06	762283	788941	638096	470687	450948	1.20205e+06	1.17053e+06	1.21484e+06	1.02128e+06	1.02756e+06	1.05839e+06	898562	909089	810076	1.34195e+06	1.31496e+06	1.26363e+06	1.36955e+06	1.47996e+06	1.20093e+06	538722	545150	579231	788941	1.02756e+06	1.26363e+06	NA	0.236323	0.224967	0.423879	0.361178	0.0133333	0	0	0.00627913	0.0219817	0.0210979	0.0894168
sp|Q557E4|SKP1B_DICDI	Q557E4	fpaB-1	SCF ubiquitin ligase complex protein SKP1b OS=Dictyostelium discoideum GN=fpaB-1 PE=1 SV=1	238.01	0	6	sp|Q557E4|SKP1B_DICDI	7497.53	7511.25	8836.55	16094.4	11621	11462.7	32758.6	22472.7	26569.4	11058.6	13606.2	13444.4	14968	18056.5	16319.4	26570.2	18907.9	30900.6	8920.49	7758.08	10257.6	12793.6	8096.59	14934.6	24482.4	23614.1	17339.2	11621	16319.4	12793.6	NA	0.27908	0.25025	0.509639	0.0466468	0	0.031746	0.015873	0.0606566	0.49511	0.110251	0.631659
sp|Q557J6|DBNL_DICDI	Q557J6	abpE-1	Drebrin-like protein OS=Dictyostelium discoideum GN=abpE-1 PE=2 SV=1	176.81	0	4	sp|Q557J6|DBNL_DICDI	2967.22	2620.99	2243.89	4922.83	3559.75	3257.91	6579.04	3790.41	2753.74	3986.24	5014.7	4854.82	4151.56	5070.89	5953.53	8877.03	6543.58	5123.91	3296.82	3609.32	3592.93	4523.38	6499.67	4738.88	15872.5	17142.7	22534.8	3257.91	5070.89	4738.88	NA	0.249409	0.905332	0.787727	0.679161	0	0	0	0.000956715	0.00801813	0.00551518	0.0500594
sp|Q557J8|HPDL_DICDI	Q557J8	hpdl-1	Uncharacterized 4-hydroxyphenylpyruvate dioxygenase-like protein OS=Dictyostelium discoideum GN=hpdl-1 PE=3 SV=1	118.57	0	3	sp|Q557J8|HPDL_DICDI	275.665	462.11	143.934	142.291	295.293	307.43	44.4231	166.061	175.738	313.526	214.231	220.242	292.523	312.802	318.466	221.689	125.104	645.13	272.084	200.905	231.865	361.894	336.718	554.226	2190.83	1561.83	926.393	175.738	292.523	361.894	NA	0.813977	1.9521	0.185668	0.850218	0.296296	0.222222	0.222222	0.142272	0.0340904	0.216725	0.112934
sp|Q558Z0|SYRC_DICDI	Q558Z0	argS1	Probable arginine--tRNA ligase, cytoplasmic OS=Dictyostelium discoideum GN=argS1 PE=3 SV=1	93.28	0	2	sp|Q558Z0|SYRC_DICDI	451.031	667.648	888.75	747.265	513.027	378.129	856.255	1199.16	336.483	1148.19	556.172	989.72	1701.65	1270.77	897.55	2369.63	1966.36	2651.04	985.493	824.081	1008.34	304.544	1133.15	900.195	2311.91	2100.25	2092.78	667.648	1270.77	1008.34	NA	0.779434	0.736407	1.24711	1.12762	0.111111	0.444444	0	0.00211188	0.0259119	0.00958905	0.0979821
sp|Q559R0|SAR1A_DICDI	Q559R0	sarA	GTP-binding protein Sar1A OS=Dictyostelium discoideum GN=sarA PE=1 SV=1	110.11	0	3	sp|Q559R0|SAR1A_DICDI	10826.8	10588.5	8612.51	15802.7	7363.64	6720.9	14132.8	6482.91	4947.34	7567.61	6214.05	7040.81	5486.51	6686.43	6238.23	4655.43	5643.2	6084.11	6713.22	8220.19	7237.43	6656.02	8386.11	5977.33	4901.87	5052	7540.32	8612.51	6214.05	6713.22	NA	0.389012	0.439954	-0.290691	-0.359787	0	0.037037	0	0.0236053	0.0756555	0.0544311	0.18099
sp|Q559X6|RAB2B_DICDI	Q559X6	rab2B	Ras-related protein Rab-2B OS=Dictyostelium discoideum GN=rab2B PE=3 SV=1	126.48	0	3	sp|Q559X6|RAB2B_DICDI	4970.21	4348.67	3248.2	8653.53	4158.92	4406.85	10624.1	5666.25	4356.85	3771.74	3507.6	3613.01	3782.93	4274	3938.9	3805.83	6316.84	4349.12	4657.16	5047.5	4216.52	4918.29	5094.07	4229.07	5175.87	5541.57	8494.39	4406.85	3805.83	5047.5	NA	0.332272	0.405756	-0.161954	-0.0320987	0	0	0	0.0867534	0.918068	0.147858	0.944176
sp|Q559Z0|NDUA9_DICDI	Q559Z0	ndufa9	NADH dehydrogenase [ubiquinone] 1 alpha subcomplex subunit 9, mitochondrial OS=Dictyostelium discoideum GN=ndufa9 PE=3 SV=1	589.95	0	11	sp|Q559Z0|NDUA9_DICDI	67412.7	65771.1	60884.6	102484	61806.6	67875.2	82504.7	49467.1	50573.7	55186.4	54837	56087.3	57665.3	55079	51215.4	42391.3	54864.7	43179.3	58123.9	57216.5	53302.8	50227	56336.5	55338	31450.9	35145.8	38654.3	65771.1	54864.7	53302.8	NA	0.224745	0.251072	-0.262305	-0.294615	0.0238095	0.0238095	0.0396825	0.0189336	0.0121903	0.0460042	0.0651626
sp|Q559Z4|NDUA5_DICDI	Q559Z4	ndufa5	Probable NADH dehydrogenase [ubiquinone] 1 alpha subcomplex subunit 5 OS=Dictyostelium discoideum GN=ndufa5 PE=3 SV=1	191.86	0	4	sp|Q559Z4|NDUA5_DICDI	10325.9	10320.9	11842.3	8520.74	10286.6	9180.04	5982.78	7897.94	8750.01	9995.19	12847.2	11881	10263.6	7249.27	7943.21	8196.49	6349.46	8004.23	12166.3	10753.5	13808.9	11085.5	10747.8	15222.1	7001.8	5759.68	4780.73	9180.04	8196.49	10753.5	NA	0.218876	0.292459	-0.0469551	0.221656	0	0	0	0.881179	0.703518	0.911404	0.79171
sp|Q55A19|RS23_DICDI	Q55A19	rps23	40S ribosomal protein S23 OS=Dictyostelium discoideum GN=rps23 PE=3 SV=1	511.83	0	10	sp|Q55A19|RS23_DICDI	478789	458785	440742	379067	374058	367727	324089	291772	300910	379995	428856	433486	375293	346082	360513	346908	291083	310390	488669	531286	511344	391288	463440	463052	346671	301220	274934	374058	360513	463052	NA	0.0813942	0.103172	-0.0239499	0.0971783	0.010101	0	0	0.527715	0.254032	0.616279	0.395997
sp|Q55AB5|RL32_DICDI	Q55AB5	rpl32	60S ribosomal protein L32 OS=Dictyostelium discoideum GN=rpl32 PE=3 SV=1	632.45	0	10	sp|Q55AB5|RL32_DICDI	402826	400716	319467	423255	272053	285994	366151	216793	213818	258935	258917	251339	215016	222875	215348	147831	155378	197170	354371	359720	310444	280075	282490	286133	180621	168653	230938	319467	215348	282490	NA	0.231765	0.221312	-0.480538	-0.155704	0	0.0148148	0	0.00111948	0.119122	0.00621748	0.243016
sp|Q55AH5|VATF_DICDI	Q55AH5	vatF	V-type proton ATPase subunit F OS=Dictyostelium discoideum GN=vatF PE=3 SV=1	64.52	0.0021164	1	sp|Q55AH5|VATF_DICDI	170.836	276.257	626.088	56.9355	537.63	716.057	229.697	1120.22	835.742	760.045	538.121	541.628	654.54	919.134	672.399	1188.68	1220.36	1643.82	556.763	235.269	801.021	896.929	813.502	984.408	1623.18	1278.39	991.786	537.63	760.045	896.929	NA	1.04388	1.32536	0.961919	0.459182	0	0	0	0.0104512	0.0229872	0.0301981	0.0904113
sp|Q55AI5|SUCB1_DICDI	Q55AI5	scsC	Succinate--CoA ligase [ADP-forming] subunit beta, mitochondrial OS=Dictyostelium discoideum GN=scsC PE=3 SV=1	58.32	0.00202634	1	sp|Q55AI5|SUCB1_DICDI	4647.59	4501.4	4148.05	8168.7	3183.61	3388.36	7613.34	3569.1	2509.09	4527.17	3272.43	3941.74	5065.66	5902.79	4563.04	6803.58	8242.37	4846.88	4253.58	4051.62	4347.83	4678.35	5170.92	3398.73	2487.56	3157.45	4037.21	4148.05	4846.88	4051.62	NA	0.467686	0.427975	-0.0378732	-0.127807	0	0	0	0.299027	0.505625	0.392035	0.635272
sp|Q55AQ9|RL36_DICDI	Q55AQ9	rpl36	60S ribosomal protein L36 OS=Dictyostelium discoideum GN=rpl36 PE=3 SV=1	537.57	0	12	sp|Q55AQ9|RL36_DICDI	287887	241106	193421	310811	142078	143506	253186	109015	103037	167970	162811	143347	127270	130859	125820	105961	122371	108460	239540	233404	199099	166541	182881	130888	94738.1	101843	156096	193421	127270	166541	NA	0.342111	0.370772	-0.432233	-0.0981804	0	0	0	0.0172995	0.332873	0.0435524	0.475648
sp|Q55AW9|SAC1_DICDI	Q55AW9	sac1	Phosphatidylinositide phosphatase SAC1 OS=Dictyostelium discoideum GN=sac1 PE=3 SV=1	1021.35	0	21	sp|Q55AW9|SAC1_DICDI	141309	142781	128509	164526	127765	141748	176932	147366	155497	128235	114318	132811	125813	119528	114465	119256	120340	100859	72257	111857	107544	108474	102863	110984	53582.9	55084.7	56160.7	142781	119528	102863	NA	0.149707	0.358831	-0.308424	-0.600975	0.026455	0	0.010582	0.0101836	0.00143518	0.0297909	0.0225037
sp|Q55B11|VTA1_DICDI	Q55B11	vta1	Vacuolar protein sorting-associated protein VTA1 homolog OS=Dictyostelium discoideum GN=vta1 PE=3 SV=1	60.47	0.0020555	1	sp|Q55B11|VTA1_DICDI	1308.93	1328.53	937.887	1260.82	831.633	722.24	1886.7	921.505	850.811	957.087	1150.21	1286.75	1651.84	2063.61	1692.01	1895.97	2273.17	2438.76	884.236	977.375	725.869	887.347	1011.9	631.504	831.332	966.072	1241.38	937.887	1692.01	887.347	NA	0.476515	0.353341	0.45624	-0.369706	0	0	0	0.0218398	0.168309	0.0516772	0.305395
sp|Q55BE6|RL27_DICDI	Q55BE6	rpl27	60S ribosomal protein L27 OS=Dictyostelium discoideum GN=rpl27 PE=3 SV=1	600.98	0	10	sp|Q55BE6|RL27_DICDI	791724	791565	681634	818576	539962	550621	711470	421481	380194	623457	601879	559650	473800	513631	528407	361036	432351	452104	727131	761355	636515	612197	614299	521037	359910	360845	476096	681634	513631	612197	NA	0.255772	0.232913	-0.284471	-0.0988024	0	0	0	0.054924	0.286587	0.102392	0.432821
sp|Q55BI2|IDHA_DICDI	Q55BI2	idhA	Isocitrate dehydrogenase [NAD] regulatory subunit A, mitochondrial OS=Dictyostelium discoideum GN=idhA PE=3 SV=1	439.92	0	8	sp|Q55BI2|IDHA_DICDI	45469.4	41198.2	38814.9	60911.3	48319.3	55514.5	28131.6	18374.7	17372.5	42174.4	38727.2	38401.1	45915.7	47319.7	43335	33975	57604.7	36597.2	30754.1	31491.5	29441.5	30674.7	41911.3	26867.1	48909.5	50966.3	59571.2	41198.2	42174.4	31491.5	NA	0.605592	0.810842	-0.0301572	-0.387621	0.0864198	0.0740741	0.0617284	0.327193	0.876402	0.422731	0.916948
sp|Q55BK0|UFD1_DICDI	Q55BK0	ufd1	Ubiquitin fusion degradation protein 1 homolog OS=Dictyostelium discoideum GN=ufd1 PE=3 SV=1	53.36	0.00196464	1	sp|Q55BK0|UFD1_DICDI	478.933	893.107	1196.75	1034.59	667.543	840.095	1082.12	1246.06	819.682	1471.25	1185.37	1399.63	1318.17	1690.07	1933.32	2665.5	3447.05	3410.02	750.471	1118.57	167.439	1011.54	1067.39	735.205	1093.13	1112.97	1718.81	893.107	1690.07	1067.39	NA	0.416851	0.482575	1.30055	0.0145972	0	0	0	0.000213482	0.875777	0.00200844	0.916948
sp|Q55BM1|Y0444_DICDI	Q55BM1	DDB_G0270444	Probable inactive protein kinase DDB_G0270444 OS=Dictyostelium discoideum GN=DDB_G0270444 PE=1 SV=1	70.08	0.00218341	2	sp|Q55BM1|Y0444_DICDI	254.595	204.257	157.391	1225.99	645.071	871.549	2211.93	1448.67	822.429	152.56	281.512	276.497	292.48	417.69	388.422	829.536	1197.79	1055.52	299.327	249.563	362.685	725.887	431.958	338.341	1689.13	1368.4	1710.45	822.429	388.422	431.958	NA	0.618643	0.58807	-0.627024	-0.0822419	0.277778	0.5	0.222222	0.101678	0.87231	0.167027	0.914293
sp|Q55BM4|TCPA_DICDI	Q55BM4	tcp1	T-complex protein 1 subunit alpha OS=Dictyostelium discoideum GN=tcp1 PE=2 SV=1	593.46	0	13	sp|Q55BM4|TCPA_DICDI	13266	14522.2	11034.6	20104.1	13103.6	12998.2	26632.6	17304.4	14646.1	10623.6	11160.9	11670.4	13371.8	14348.6	15584.6	14443.6	15867.4	18058.1	12933.6	13129.5	12965.5	14171.8	16136.3	16371.5	20456.1	20604.6	23142.8	14522.2	14348.6	16136.3	NA	0.263539	0.253049	-0.125074	0.232635	0.025641	0.034188	0.00854701	0.249624	0.599027	0.339766	0.710853
sp|Q55BN7|RL35A_DICDI	Q55BN7	rpl35a	60S ribosomal protein L35a OS=Dictyostelium discoideum GN=rpl35a PE=3 SV=1	432.35	0	9	sp|Q55BN7|RL35A_DICDI	231278	206931	174585	308315	154921	152377	281985	115189	114237	160094	159521	176047	130584	163019	148049	102909	123342	119002	201114	191282	160830	152086	161167	142208	109612	107422	165753	174585	148049	160830	NA	0.335298	0.346868	-0.0415737	-0.113452	0	0	0	0.0710498	0.190505	0.125269	0.329462
sp|Q55BN8|NEK2_DICDI	Q55BN8	nek2	Probable serine/threonine-protein kinase nek2 OS=Dictyostelium discoideum GN=nek2 PE=1 SV=1	118.38	0	2	sp|Q55BN8|NEK2_DICDI	831.412	710.619	1026.26	1161.37	2292.23	2684.76	779.256	1793.74	1655	805.517	681.369	277.364	1695.2	1135.61	1591.66	2320.08	1371.56	1391.47	638.287	673.786	1015.69	2777.96	2388.71	2516.51	766.805	860.446	517.244	1161.37	1371.56	860.446	NA	0.773726	0.595071	-0.250213	-0.0767865	0.0555556	0.0555556	0	0.408323	0.398718	0.504247	0.540198
sp|Q55BS1|CPSF2_DICDI	Q55BS1	cpsf2	Cleavage and polyadenylation specificity factor subunit 2 OS=Dictyostelium discoideum GN=cpsf2 PE=3 SV=1	109.65	0	2	sp|Q55BS1|CPSF2_DICDI	72.7101	54.3313	96.8963	94.8283	151.097	90.6709	517.137	300.683	224.971	96.8027	123.535	585.276	379.715	789.85	179.734	650.049	559.609	449.224	66.8214	89.8467	236.955	114.71	115.323	198.627	2325.8	2712.07	3269.94	96.8963	449.224	198.627	NA	0.609889	1.13121	0.997695	1.13135	0.333333	0.277778	0.277778	0.000357471	0.01064	0.00284044	0.0613364
sp|Q55BS9|RL30_DICDI	Q55BS9	rpl30	60S ribosomal protein L30 OS=Dictyostelium discoideum GN=rpl30 PE=3 SV=1	738.12	0	9	sp|Q55BS9|RL30_DICDI	207524	225268	259229	137358	212952	226942	79987.5	197766	205216	218313	250439	249900	229246	198553	194052	248805	145813	186147	239926	232947	277794	270157	225582	392373	356921	259887	171645	207524	218313	259887	NA	0.589549	0.690931	-0.0528731	0.209314	0	0	0	0.381077	0.0559606	0.475235	0.152274
sp|Q55BV5|PRS4_DICDI	Q55BV5	psmC1	26S proteasome regulatory subunit 4 homolog OS=Dictyostelium discoideum GN=psmC1 PE=1 SV=1	937.14	0	19	sp|Q55BV5|PRS4_DICDI	13240	17117.7	14083.6	29233.5	13098.6	14371.6	31582.4	20055.1	24638	17527.9	21053.3	18215.4	27156.3	23955.5	25927.7	50086.7	43727.6	52336.6	17751	14186	16303.6	18527.4	17775.6	25484.6	186229	140614	125042	17117.7	25927.7	18527.4	NA	0.269087	0.888685	0.665308	0.440487	0.010582	0.026455	0.00529101	0.00114118	0.0297397	0.00624198	0.105027
sp|Q55BY1|RSSA_DICDI	Q55BY1	rpsA	40S ribosomal protein SA OS=Dictyostelium discoideum GN=rpsA PE=1 SV=1	526.48	0	8	sp|Q55BY1|RSSA_DICDI	115095	111408	114920	115913	150920	137048	111978	128601	138568	140194	158476	162022	173990	177172	186277	190318	168525	213575	126705	125637	151353	170387	155721	202683	110229	103629	104889	115913	173990	126705	NA	0.116568	0.233669	0.495564	0.138643	0.010101	0	0	0.000213015	0.384349	0.00200844	0.524206
sp|Q55BZ4|PCY2_DICDI	Q55BZ4	pctA	Ethanolamine-phosphate cytidylyltransferase OS=Dictyostelium discoideum GN=pctA PE=1 SV=1	78.45	0.0023175	2	sp|Q55BZ4|PCY2_DICDI	5314.42	4994.28	3973.72	6159.72	4947.57	4179.61	7338.24	5087.49	4755.71	4968	4401.9	4952.29	6340.41	7177.54	6974.63	8763.23	7656.72	10941.8	2965.74	2611.7	3075.98	3428.72	3928.47	3656.11	3246.62	3339.24	2724.58	4994.28	6974.63	3246.62	NA	0.326415	0.226718	0.317606	-0.803629	0	0	0	0.0273936	0.000440977	0.0615964	0.0104611
sp|Q55C17|TECR_DICDI	Q55C17	gpsn2	Very-long-chain enoyl-CoA reductase OS=Dictyostelium discoideum GN=gpsn2 PE=3 SV=1	157.5	0	5	sp|Q55C17|TECR_DICDI	6614.94	7470.3	6834.14	6177.32	5674.52	6425.64	8577.39	6393.26	4641.19	6305.44	4628.42	5424.98	5958.73	6307.52	5691.42	3859.96	4101.01	4433.52	5900	6636.98	5157.71	6711.89	7962.08	6916.15	4284.47	6367.62	8504.26	6425.64	5424.98	6636.98	NA	0.257385	0.367051	-0.175051	-0.00579707	0	0	0	0.0372987	0.923628	0.0768933	0.947806
sp|Q55C24|NHP6_DICDI	Q55C24	nhp6	Non-histone chromosomal protein 6 homolog OS=Dictyostelium discoideum GN=nhp6 PE=3 SV=1	231.22	0	4	sp|Q55C24|NHP6_DICDI	26655.7	26778.2	60759.8	4801.92	26500.7	21997.5	3085.95	19924.9	29948.6	54690	71861.3	69422.3	46041.8	38108.3	35146.3	61706.4	38416.2	39184.9	60673.9	74196.6	83244.2	33306.6	37619	47459.1	24158.4	21155.6	11432.1	26500.7	46041.8	37619	NA	1.36604	0.907061	0.947147	1.10934	0	0	0	0.0068511	0.02814	0.0226386	0.102284
sp|Q55C70|TIM50_DICDI	Q55C70	timm50	Mitochondrial import inner membrane translocase subunit tim50 OS=Dictyostelium discoideum GN=timm50 PE=3 SV=1	123.09	0	4	sp|Q55C70|TIM50_DICDI	2097.85	2220.39	2633.06	436.19	2756.53	2512.07	287.324	1899.27	2287.39	2789.14	2574.84	2679.02	2787.23	3036.37	2766.27	1454.82	2404.21	3138.81	1717.82	1227.03	1422.81	2297.65	1721.73	2470.62	4486.91	4090.75	4234.63	2220.39	2766.27	2297.65	NA	0.922661	1.55456	0.340118	-0.0240043	0.222222	0.388889	0.0555556	0.0329091	0.230415	0.0708812	0.371188
sp|Q55C75|PSMD6_DICDI	Q55C75	psmD6	26S proteasome non-ATPase regulatory subunit 6 OS=Dictyostelium discoideum GN=psmD6 PE=1 SV=1	652.13	0	9	sp|Q55C75|PSMD6_DICDI	5336.44	4533.98	4494.54	8810.67	4832.12	5137.98	10262.8	8727.49	7834.27	3469.84	2685.76	1579.5	3630.12	3728.77	3898.01	7684.16	9158.15	8711.78	4571.78	5463.73	4960.14	6594.95	9203.95	7201.33	41442.2	40247.6	43854.1	5336.44	3728.77	7201.33	NA	0.355554	0.773853	-0.41747	0.487061	0.211111	0.255556	0.211111	0.00874751	0.0236639	0.0266504	0.0918442
sp|Q55CC2|SDHB_DICDI	Q55CC2	sdhB	Succinate dehydrogenase [ubiquinone] iron-sulfur subunit, mitochondrial OS=Dictyostelium discoideum GN=sdhB PE=3 SV=1	324.82	0	8	sp|Q55CC2|SDHB_DICDI	7878.45	10490.6	9404.1	15092	14633.8	17320.9	21954.4	17652.8	13429.4	10142	10831.1	7442.17	9955.9	13738	13817.5	11256.4	15431.1	13193.7	6872.99	6533.2	7235.19	10899.8	9617.25	10609	24441.7	21286.7	33268.7	14633.8	11256.4	10609	NA	0.25581	0.587514	-0.19405	-0.37826	0.0138889	0.0416667	0.0416667	0.106015	0.506945	0.171812	0.636251
sp|Q55CP6|DDX1_DICDI	Q55CP6	ddx1	Probable ATP-dependent RNA helicase ddx1 OS=Dictyostelium discoideum GN=ddx1 PE=3 SV=1	54.07	0.00196657	2	sp|Q55CP6|DDX1_DICDI	1088.85	1193.51	1254.76	260.495	1300.83	1258.47	1037.45	2544.58	2493.22	1524.7	1557.49	1401.66	1512.82	1883.31	1604.2	2338.34	1740.02	2306.79	1117.47	603.149	895.415	827.279	661.317	1362.66	2207.65	1951.91	1284.91	1254.76	1604.2	1117.47	NA	0.867614	0.787077	0.384019	-0.382542	0.0555556	0	0	0.0654563	0.743442	0.118062	0.818622
sp|Q55CS9|ATPB_DICDI	Q55CS9	atp5b	ATP synthase subunit beta, mitochondrial OS=Dictyostelium discoideum GN=atp5b PE=1 SV=1	3858.24	0	48	sp|Q55CS9|ATPB_DICDI	285972	287770	306089	582046	442188	465660	464991	398156	423487	658823	662875	652441	877223	855057	914298	1.07475e+06	1.1052e+06	1.48891e+06	422335	408532	434050	632941	587577	806771	1.80782e+06	1.6316e+06	1.5127e+06	423487	877223	632941	NA	0.247743	0.557089	1.20382	0.562512	0.040404	0.012987	0.015873	1.96552e-06	0.0020387	0.000121655	0.0249088
sp|Q55CT5|SEC31_DICDI	Q55CT5	sec31	Protein transport protein SEC31 OS=Dictyostelium discoideum GN=sec31 PE=3 SV=1	104.93	0	2	sp|Q55CT5|SEC31_DICDI	26.1338	72.1921	57.1275	133.616	75.845	54.9163	142.784	114.603	28.1002	59.8732	46.9785	53.0648	47.7528	132.486	149.012	154.454	82.0382	228.875	98.2239	50.572	66.4255	92.3337	181.673	327.259	875.316	623.524	650.607	72.1921	82.0382	181.673	NA	1.16505	1.27208	0.113344	1.91016	0.388889	0.333333	0.111111	0.305267	0.00804526	0.399326	0.0500594
sp|Q55CW0|FBRL_DICDI	Q55CW0	fbl	rRNA 2'-O-methyltransferase fibrillarin OS=Dictyostelium discoideum GN=fbl PE=3 SV=1	581.63	0	10	sp|Q55CW0|FBRL_DICDI	150288	131793	116254	124464	85361.6	96785.5	139400	106420	87043.1	116879	106492	102413	84031	80201.8	83042.1	86606.5	90545.7	76954.8	126214	127276	120967	106346	101968	91688.7	83272.3	77809.3	87699.1	116254	86606.5	101968	NA	0.127999	0.194437	-0.233057	-0.0780472	0.00793651	0	0	0.00608397	0.233383	0.0207987	0.375456
sp|Q55CW5|RL36A_DICDI	Q55CW5	rpl36a	60S ribosomal protein L36a OS=Dictyostelium discoideum GN=rpl36a PE=3 SV=2	106.28	0	4	sp|Q55CW5|RL36A_DICDI	26397.4	26868	20489.2	40903	21393.4	19396.3	30012	16858.9	13320.7	20679.6	18178.8	19547.7	16092.6	20589.7	17972.1	11470	14761.1	15178.3	21095.6	27130.1	21267.6	20946.3	22408.2	18746.8	15434.1	13044.5	25687.6	21393.4	17972.1	21095.6	NA	0.329992	0.440457	-0.191709	-0.0491359	0	0	0	0.0377952	0.386577	0.077434	0.525566
sp|Q55D61|IF4A_DICDI	Q55D61	tifA	Eukaryotic initiation factor 4A OS=Dictyostelium discoideum GN=tifA PE=3 SV=1	125.48	0	2	sp|Q55D61|IF4A_DICDI	14139.9	12624	12201.8	9309.35	11266.1	11124	8935.69	10200.5	10113.9	11136.3	12168.9	10629.5	10234.5	11564.7	11852.9	12260	10780.6	15434.2	10958.2	10575	13340.2	11797.9	11116.3	14006.4	10473.2	9675.56	11416.7	11124	11564.7	11116.3	NA	0.213725	0.167665	0.0797952	0.128679	0	0	0	0.438109	0.664577	0.528969	0.763972
sp|Q55DA7|ABCB7_DICDI	Q55DA7	abcB7	ABC transporter B family member 7 OS=Dictyostelium discoideum GN=abcB7 PE=3 SV=1	462.24	0	10	sp|Q55DA7|ABCB7_DICDI	18401.4	19183.7	21679.8	17868.4	17601.9	17811	23809.4	23033	24161.6	18384.7	21053.7	18777.7	15334.5	16284.2	16501.8	15843.5	13278.1	15475.3	9950.32	9483.3	10246.9	7651.74	7336.88	11070.5	6366.87	5565.09	6427.76	19183.7	16284.2	7651.74	NA	0.209352	0.320124	-0.207328	-1.22355	0.0740741	0.0740741	0.101852	0.0358703	1.1949e-05	0.0747934	0.00117101
sp|Q55DB4|T23O_DICDI	Q55DB4	tdo	Tryptophan 2,3-dioxygenase OS=Dictyostelium discoideum GN=tdo PE=1 SV=1	60.91	0.00206186	2	sp|Q55DB4|T23O_DICDI	1742.03	1791.57	1396.72	3400.05	1506.2	2199.9	2879.46	1808.05	1371.98	928.185	1653.34	1608.79	2925.65	3599.93	3479.26	2946.58	4523.07	4287.29	1588.45	1349.4	1217.1	2255.63	2092.93	1970.5	2408.48	2340.09	1983.8	1791.57	2946.58	1983.8	NA	0.572668	0.288047	0.203929	-0.158877	0	0	0	0.124334	0.791651	0.194695	0.852547
sp|Q55DH6|NTM1_DICDI	Q55DH6	DDB_G0269658	Alpha N-terminal protein methyltransferase 1 OS=Dictyostelium discoideum GN=DDB_G0269658 PE=3 SV=1	46.56	0.00186916	1	sp|Q55DH6|NTM1_DICDI	6.94595	6.94595	6.94595	6.94595	6.94595	6.94595	6.94595	6.94595	6.94595	6.94595	6.94595	6.94595	6.94595	6.94595	6.94595	6.94595	6.94595	6.94595	6.94595	6.94595	6.94595	6.94595	6.94595	6.94595	123.214	102.342	21.2556	6.94595	6.94595	6.94595	NA	0	1.44444	0	0	1	1	0.666667	1	0.0635391	1	0.164181
sp|Q55DR6|FCSA_DICDI	Q55DR6	fcsA	Fatty acyl-CoA synthetase A OS=Dictyostelium discoideum GN=fcsA PE=1 SV=1	109.73	0	2	sp|Q55DR6|FCSA_DICDI	3467.09	3384.41	3658.73	1473.75	2935.74	3199.55	2113.11	4235.75	2626.41	2768.88	2977.75	3428.11	2833.46	3596.55	3289.99	3028.66	3727.24	5142.81	5028.17	4092.64	4202.12	4972.72	4521.48	4272.04	3330.98	3324.56	2946.68	3199.55	3289.99	4202.12	NA	0.364851	0.493593	0.0402136	0.417057	0	0	0	0.200596	0.0312319	0.285249	0.108987
sp|Q54IP4|SHKB_DICDI	Q54IP4	shkB	Dual specificity protein kinase shkB OS=Dictyostelium discoideum GN=shkB PE=3 SV=1	39.69	0.00708592	1	sp|Q54IP4|SHKB_DICDI	80.226	36.2484	10.8849	129.482	458.956	520.579	324.127	596.833	488.32	174.568	142.713	153.016	106.373	156.53	287.453	478.319	237.892	553.334	179.445	85.4351	46.3139	371.54	515.727	490.485	953.658	469.431	705.484	324.127	174.568	469.431	NA	1.58484	0.543311	0.180324	1.1614	0.111111	0.444444	0	0.444399	0.00707554	0.535464	0.0481978
sp|Q55DU3|ACTOA_DICDI	Q55DU3	abnA	Actobindin-A OS=Dictyostelium discoideum GN=abnA PE=2 SV=1	38.03	0	1	sp|Q55DU3|ACTOA_DICDI	6.94595	6.94595	6.94595	24.4203	16.952	70.0269	6.94595	6.94595	65.671	6.94595	6.94595	6.94595	6.94595	6.94595	6.94595	115.043	6.94595	6.94595	22.52	6.94595	92.2721	6.94595	22.6903	62.2864	1824.47	1108.85	1369.08	6.94595	6.94595	62.2864	NA	2.23583	1.8339	0	1.69696	0.555556	0.888889	0.222222	0.361253	0.0253024	0.455341	0.0962967
sp|Q55DV9|CGL_DICDI	Q55DV9	cysA	Cystathionine gamma-lyase OS=Dictyostelium discoideum GN=cysA PE=1 SV=1	193.11	0	5	sp|Q55DV9|CGL_DICDI	2360.22	2017.04	4265.68	2767.68	4968.09	3668.4	3592.03	5362.98	2995.86	3046.28	3646.72	4501.26	3911.79	5892.74	4320.88	8967.19	6019.27	8898.4	3291.33	3976.48	4893.54	3792.45	5509.22	6250.68	7038.08	3071.92	2706.48	3592.03	4501.26	3976.48	NA	0.423097	0.350703	0.368125	0.454456	0.133333	0.0444444	0.177778	0.00607916	0.107079	0.0207987	0.224066
sp|Q54K81|TALB_DICDI	Q54K81	talB	Talin-B OS=Dictyostelium discoideum GN=talB PE=2 SV=1	79.94	0.00234742	3	sp|Q54K81|TALB_DICDI	392.556	222.559	154.391	227.655	246.085	191.583	548.22	361.132	168.399	551.416	604.53	591.258	1004.01	1070.07	786.852	1975.35	3154.27	2857.59	369.903	457.907	293.121	522.91	712.059	464.586	839.478	805.993	1361.72	227.655	1004.01	522.91	NA	0.84536	0.772863	2.03813	1.15824	0.407407	0.333333	0.259259	2.93737e-05	0.000885312	0.000704969	0.0165258
sp|Q55ED1|NAP1_DICDI	Q55ED1	nap1	Probable nucleosome assembly protein OS=Dictyostelium discoideum GN=nap1 PE=2 SV=1	148.5	0	5	sp|Q55ED1|NAP1_DICDI	9156.58	9394.32	7471.54	12819	6858.63	6861.16	11298.3	6290.92	5290.57	5612.86	9167.26	5496.14	9092.07	11998.4	12501.2	10254.2	11068.2	10136.1	7017.72	7154.1	6736.21	7533.61	8256.54	8808.59	7538.58	6952.01	8273.58	7471.54	10136.1	7533.61	NA	0.44374	0.331841	-0.0352983	-0.149468	0.155556	0.155556	0.0888889	0.413838	0.58309	0.508106	0.700733
sp|Q55ED4|NKAP_DICDI	Q55ED4	DDB_G0269284	NKAP family protein OS=Dictyostelium discoideum GN=DDB_G0269284 PE=3 SV=1	670.35	0	15	sp|Q55ED4|NKAP_DICDI	58752.8	61303.4	55578.2	82046.2	44886.4	42791.9	135852	74840.2	63953.1	58692.9	61083.3	62897.4	60350.1	57738.3	56833.2	39345.6	49148	37237.6	66290.7	68649.4	55790.2	43542.2	50282.4	36796.3	23530.7	25010	30613.2	61303.4	57738.3	43542.2	NA	0.39026	0.49914	-0.00518728	-0.217777	0.0123457	0.0123457	0	0.199609	0.0509739	0.284542	0.144326
sp|Q55EK2|C524A_DICDI	Q55EK2	cyp524A1	Probable cytochrome P450 524A1 OS=Dictyostelium discoideum GN=cyp524A1 PE=3 SV=1	168.37	0	4	sp|Q55EK2|C524A_DICDI	813.946	1319.3	1513.99	3427.87	3527	3509.45	6001	5179.64	5194.73	1901.65	1868.51	1770.95	3102.74	2745.71	2995.66	3330.48	3989.72	4778.07	787.651	1085.6	1238.28	3330.04	2936.64	3852.86	4625.82	4850.57	4929.37	3509.45	2995.66	3330.04	NA	0.493948	0.11425	-0.143768	-0.0946961	0.0277778	0	0	0.941888	0.198032	0.958184	0.337028
sp|Q55EL3|UCKA_DICDI	Q55EL3	udkA	Uridine-cytidine kinase A OS=Dictyostelium discoideum GN=udkA PE=3 SV=1	63.63	0.00210084	2	sp|Q55EL3|UCKA_DICDI	1382.75	1460.88	1264.52	1070.95	1206.95	1350.93	1030.16	1063.14	603.361	1792.24	1555.76	1526.24	1557.84	1426.5	1442.05	1267.68	1239.22	2140.27	953.497	1457.55	1449.32	928.736	935.116	832.882	1887.76	1605.98	1809.2	1206.95	1526.24	1449.32	NA	0.536973	0.598383	0.27139	-0.003289	0	0	0	0.0284758	0.512137	0.0633035	0.640716
sp|Q55EQ3|Y9086_DICDI	Q55EQ3	DDB_G0269086	Uncharacterized abhydrolase domain-containing protein DDB_G0269086 OS=Dictyostelium discoideum GN=DDB_G0269086 PE=1 SV=2	272.55	0	6	sp|Q55EQ3|Y9086_DICDI	6194.76	4731.43	3328.72	14622.8	12327.3	10858.8	19046.8	12640.6	9819.14	5211.44	4291.29	4034.5	7022.62	7404.91	8216.49	13956	12139.2	9640.03	4039.9	3583.46	3584.85	9871.16	11330.4	7552.98	11278.8	11216.5	9800.96	10858.8	7404.91	9800.96	NA	0.263096	0.210763	-0.249368	-0.400923	0.0185185	0.0185185	0.0185185	0.0437079	0.0256127	0.0862353	0.0971631
sp|Q55EX9|Y8948_DICDI	Q55EX9	DDB_G0268948	Putative methyltransferase DDB_G0268948 OS=Dictyostelium discoideum GN=DDB_G0268948 PE=1 SV=2	407.56	0	8	sp|Q55EX9|Y8948_DICDI	4883.9	5948.62	5770.63	9396.9	10480	9312.73	10385.5	9203.17	7026.8	6484.77	9965.9	7794.68	10388.9	10013.1	9954.68	14020.6	14194.9	14745.8	3620.53	3012.25	3353.88	5890.01	6719.29	5329.07	23286.9	22004.2	27799.3	9203.17	10013.1	5890.01	NA	0.253324	0.898224	0.432978	-0.641256	0.037037	0.0493827	0.0740741	0.00587001	0.977212	0.0204841	0.984748
sp|Q55F42|ATPD_DICDI	Q55F42	atp5D	ATP synthase subunit delta, mitochondrial OS=Dictyostelium discoideum GN=atp5D PE=3 SV=1	149.12	0	3	sp|Q55F42|ATPD_DICDI	16151.1	16175.5	10889.6	26628.6	13685.4	13741.6	31049	13649.8	11855.1	24885.6	20729.4	22214.3	28099.6	31183.8	33189	29033	52105.3	40128.2	20344.7	17987.7	14810.6	23170	26475.5	20640.8	44932.8	51454.7	70317.1	13741.6	29033	23170	NA	0.484918	0.778078	1.02854	0.533222	0	0.333333	0	0.00201901	0.013777	0.00927778	0.0698131
sp|Q55F94|DLPA_DICDI	Q55F94	dlpA	Dynamin-like protein A OS=Dictyostelium discoideum GN=dlpA PE=2 SV=1	118.47	0	3	sp|Q55F94|DLPA_DICDI	2448.55	1502.38	2839.4	2495.48	2741.13	2572.6	3874.62	3411.63	3013.32	4010.63	2152.24	2914.62	1867.32	4522.48	3335.08	2790.73	5914.9	6781.75	1912.56	1849.42	2205.37	2784.99	3010.51	2896.84	2000.32	2912.78	3136.98	2741.13	3335.08	2784.99	NA	0.359286	0.242531	0.518587	0.0580227	0	0	0	0.0581757	0.442849	0.106391	0.582505
sp|Q55FB8|PSLA_DICDI	Q55FB8	pslA	Presporeless protein A OS=Dictyostelium discoideum GN=pslA PE=1 SV=1	42.16	0.0045208	1	sp|Q55FB8|PSLA_DICDI	134.07	165.775	358.197	107.725	402.57	321.068	30.3632	899.961	797.907	558.02	411.219	631.335	540.847	503.951	530.412	1261.94	765.192	1396.8	362.616	155.027	476.404	404.727	463.746	565.566	1169.84	1163.84	560.784	321.068	558.02	476.404	NA	1.95452	2.12425	0.817652	0.411434	0	0	0	0.0116312	0.0576426	0.0323278	0.154414
sp|Q55FI1|GABT_DICDI	Q55FI1	gabT	4-aminobutyrate aminotransferase OS=Dictyostelium discoideum GN=gabT PE=3 SV=1	530.52	0	11	sp|Q55FI1|GABT_DICDI	7144.03	6038.73	7705.34	10756.3	8998.71	7724.82	9635.76	9346.19	8092.52	9488.61	8032.67	10287.7	14069.5	15112.8	14581.3	22473.9	30255.7	27139.3	6098.99	6526.94	6119.42	8246.43	10242.6	9080.08	40876.1	42256.8	34909.1	8092.52	14581.3	9080.08	NA	0.415789	0.811631	0.747978	0.186787	0.0873016	0.031746	0.111111	0.000489343	0.0773164	0.00330412	0.184057
sp|Q55FI4|NOP58_DICDI	Q55FI4	nop58	Nucleolar protein 58 OS=Dictyostelium discoideum GN=nop58 PE=3 SV=1	1092.31	0	21	sp|Q55FI4|NOP58_DICDI	182776	174062	142908	268343	111640	124380	198185	95539.9	115324	119808	112373	114933	97021.4	99261.5	99911.7	132121	163933	138998	115596	119405	106956	80957.8	107908	84991.3	40527.7	42285.9	45316.8	142908	114933	84991.3	NA	0.455988	0.432111	-0.316034	-0.660982	0.037037	0.0123457	0.0205761	0.115589	0.00150454	0.183445	0.0226838
sp|Q55FL5|SPTC1_DICDI	Q55FL5	sptA	Serine palmitoyltransferase 1 OS=Dictyostelium discoideum GN=sptA PE=3 SV=1	332.6	0	8	sp|Q55FL5|SPTC1_DICDI	12848.8	11500.7	10682.1	30562.6	18928.9	19900.8	21154.1	13196.6	11276.7	6719.29	8176.6	7930.77	11942.2	11487.4	12895.1	5784.08	7870.35	8219.07	8209.17	8439.89	8282.97	13088.4	12396.4	11926.2	12315.8	12586.4	15350.8	13196.6	8176.6	12315.8	NA	0.275536	0.363846	-0.720546	-0.610676	0	0.0555556	0	0.000275272	0.0141935	0.00232892	0.0704283
sp|Q55FN5|HDA11_DICDI	Q55FN5	hdaA	Type-1 histone deacetylase 1 OS=Dictyostelium discoideum GN=hdaA PE=2 SV=1	1654.18	0	25	sp|Q55FN5|HDA11_DICDI	152929	185320	187148	241097	245733	244227	437402	399501	435938	228783	261649	258667	412590	461917	515163	529520	490681	759626	170962	151095	180122	217943	175743	262585	583254	595311	506970	244227	461917	217943	NA	0.194204	0.231745	0.581118	0.10456	0.0797721	0.0655271	0.031339	0.000141124	0.697686	0.00159579	0.789532
sp|Q55FN7|ODBB_DICDI	Q55FN7	bkdB	2-oxoisovalerate dehydrogenase subunit beta, mitochondrial OS=Dictyostelium discoideum GN=bkdB PE=3 SV=1	161.44	0	4	sp|Q55FN7|ODBB_DICDI	5545.88	4046.78	4247.67	4696.71	4256.58	4808.92	4068.13	5509.36	3954.33	4475.55	4977.53	4834.61	7080.87	7536.81	6486.7	4260.33	6895.58	7687.3	5378.68	3571.34	2941.8	4669.51	4626.32	4835.55	6013.93	6167.22	5465.51	4256.58	6486.7	4835.55	NA	0.265339	0.225603	0.323786	0.00796648	0.0277778	0.0833333	0	0.0183271	0.65685	0.044995	0.758797
sp|Q55FQ0|RU17_DICDI	Q55FQ0	snrnp70	U1 small nuclear ribonucleoprotein 70 kDa OS=Dictyostelium discoideum GN=snrnp70 PE=3 SV=1	52.39	0.00194932	1	sp|Q55FQ0|RU17_DICDI	5065.05	3835.01	3326.71	4407.39	2444.49	2219.53	5514.37	2619.97	2633.19	3619.69	2969.3	3415.74	2884.75	2708.31	2901.14	2343.54	3044.13	2304.16	3316.43	3759.18	2540.8	2489.71	2593.62	1849.96	2258.18	2354.42	3067	3326.71	2901.14	2540.8	NA	0.313852	0.298435	-0.192566	-0.262755	0	0	0	0.183634	0.0574344	0.267269	0.154414
sp|Q55FR9|COPA_DICDI	Q55FR9	copa	Coatomer subunit alpha OS=Dictyostelium discoideum GN=copa PE=3 SV=1	48.48	0.00189573	1	sp|Q55FR9|COPA_DICDI	2945.99	3482.23	2279.23	2550.82	1683.18	3087.86	2320.51	3348.33	2836.03	2773	2413.75	2570.82	2304.53	2099.69	2289.19	2815.35	3525	2601.53	3563.6	3344.1	3027.64	2842.35	2788.27	2446.19	2760.26	2826.01	2095.53	2836.03	2570.82	2826.01	NA	0.198378	0.269139	-0.0873019	0.156125	0	0	0	0.649384	0.586736	0.720448	0.701305
sp|Q55G04|PSA5_DICDI	Q55G04	psmA5	Proteasome subunit alpha type-5 OS=Dictyostelium discoideum GN=psmA5 PE=3 SV=1	250.57	0	6	sp|Q55G04|PSA5_DICDI	3455.55	2830.61	1980.67	5615.17	3510.79	2938.01	8555.27	5629.95	3787.54	3670.24	4189.12	5300.18	7157.56	8725.32	7915.29	20594.1	22024.6	17740.1	4244.99	3909.62	5049.85	6424.26	8837.98	6935.4	8867.21	7205.67	7057.16	3510.79	7915.29	6935.4	NA	0.474768	0.364857	1.31341	0.465917	0.0185185	0.037037	0	0.000301452	0.00299427	0.00247921	0.0283552
sp|Q55GE2|ODC_DICDI	Q55GE2	mcfT	Probable mitochondrial 2-oxodicarboxylate carrier OS=Dictyostelium discoideum GN=mcfT PE=3 SV=1	430.92	0	7	sp|Q55GE2|ODC_DICDI	12623.1	12744	12973.3	42276.5	17089.8	20306.9	35786	17589.1	20336.5	15410.8	19808.1	18506.3	21970	20924	20113.2	21249	18033.3	13774.9	17683.6	18724.6	14202.7	16004.1	18564.7	14286.1	28571.8	25117.9	28532.8	17589.1	19808.1	18564.7	NA	0.358636	0.356013	0.0359841	0.130613	0.135802	0.135802	0.123457	0.761623	0.975365	0.823982	0.984574
sp|P54680|FIMB_DICDI	P54680	fimA	Fimbrin OS=Dictyostelium discoideum GN=fimA PE=2 SV=2	124.74	0	2	sp|P54680|FIMB_DICDI	1144.97	1088.83	542.148	1712.11	2516.49	2106.2	1676.7	2912.56	2383.69	1009.82	650.852	848.376	1606.06	1648.8	1783.63	2930.38	1899.7	3323.85	3176.41	2422.77	3599.9	4399.66	5203.56	6338.51	2998.01	3350.91	1805.02	1712.11	1648.8	3350.91	NA	0.415471	0.665181	-0.181212	1.15388	0.222222	0.0555556	0	0.745302	0.00205625	0.810051	0.0249088
sp|Q55GJ7|RL38_DICDI	Q55GJ7	rpl38	60S ribosomal protein L38 OS=Dictyostelium discoideum GN=rpl38 PE=3 SV=1	82.12	0.00236686	2	sp|Q55GJ7|RL38_DICDI	86736.7	83630.8	75500.1	45711.9	56161.7	56262.1	40139.3	49424.4	53319	61728.3	61132.6	66356.2	55447.2	44417.1	47964.8	49152.2	33970	54745.6	85410.5	69117.6	72154.5	69276.2	55172.9	65767.5	45110.5	41061.9	32226.2	56161.7	54745.6	65767.5	NA	0.229665	0.256956	-0.230185	-0.025627	0.0555556	0	0	0.152788	0.771648	0.230652	0.840307
sp|Q55GL2|SRP09_DICDI	Q55GL2	srp9	Signal recognition particle 9 kDa protein OS=Dictyostelium discoideum GN=srp9 PE=3 SV=1	41.61	0.00450045	1	sp|Q55GL2|SRP09_DICDI	212.748	64.2621	185.321	43.4393	123.039	223.571	97.4465	245.586	142.788	170.097	23.3401	118.76	133.386	11.2346	30.683	222.442	146.213	29.9338	97.3133	132.631	157.164	147.985	172.95	187.222	248.675	376.186	453.582	142.788	118.76	172.95	NA	1.15203	0.585519	-0.748159	0.61522	0	0.222222	0.111111	0.0781576	0.0761829	0.135366	0.181726
sp|Q55GQ5|SODC1_DICDI	Q55GQ5	sodA	Superoxide dismutase [Cu-Zn] 1 OS=Dictyostelium discoideum GN=sodA PE=2 SV=1	135.94	0	4	sp|Q55GQ5|SODC1_DICDI	3323.23	3226.68	4104.83	4960.24	6314.59	4229.66	4938.66	8872.8	6581.16	2625.14	2710.1	3307.25	3312.22	6028.31	5662.92	13854.1	8778.83	8731.26	2247.03	2727.59	2120.75	5392.43	7657.58	4675.08	9252.63	7944.67	6811.58	4938.66	5662.92	5392.43	NA	0.561455	0.376119	-0.0669351	0.0496479	0.0277778	0.0833333	0.0277778	0.68042	0.801465	0.749227	0.859966
sp|Q55GU3|MPC2_DICDI	Q55GU3	DDB_G0268478	Probable mitochondrial pyruvate carrier 2 OS=Dictyostelium discoideum GN=DDB_G0268478 PE=3 SV=1	48.7	0.00189753	1	sp|Q55GU3|MPC2_DICDI	4700.86	3973.07	2846.74	6838.6	2715.67	2650.68	5428.69	2480.19	2132.28	3642.78	3154.51	2923.64	3172.86	3088.8	2719.39	3144.83	4464.09	1006.92	3471.95	4028.23	2867.26	3611.1	3775.09	2450.79	2822.91	2689.77	3724.25	2846.74	3144.83	3471.95	NA	0.466431	0.396368	-0.332841	0.0103606	0	0	0	0.184674	0.585304	0.268451	0.701002
sp|P54657|CAD1_DICDI	P54657	cadA	Calcium-dependent cell adhesion molecule 1 OS=Dictyostelium discoideum GN=cadA PE=1 SV=1	867.89	0	13	sp|P54657|CAD1_DICDI	5392.85	4746.01	5453.84	30232.8	18610.1	13772	135853	111185	40447.2	5385.41	5043.57	8357.38	22653.9	36756.9	35689	246631	164192	174030	7072.93	10360.6	7496.58	66986.8	178172	51067.3	147231	99268	102646	18610.1	35689	66986.8	NA	0.59035	0.97665	0.615778	1.12632	0.1875	0.145833	0.125	0.0148502	0.00709033	0.0388086	0.0481978
sp|Q5FXM5|ACBP_DICDI	Q5FXM5	acbA	Acyl-CoA-binding protein OS=Dictyostelium discoideum GN=acbA PE=1 SV=1	89.13	0.00121655	2	sp|Q5FXM5|ACBP_DICDI	2999.59	2312.93	2567.49	1781.72	3896.26	3336.67	1946.53	4257.9	2012.15	2386.69	2017.59	2947.55	2663.52	4352.97	3744.13	7153.88	4548.28	5186.78	2034.04	2822.09	2424.92	3135.76	5801.72	3021.74	4690.21	2485.84	2337.64	2567.49	3744.13	2822.09	NA	0.622637	0.464648	0.166219	0.216317	0	0	0	0.0815888	0.421131	0.140481	0.562784
sp|Q5TJ65|VASP_DICDI	Q5TJ65	vasp	Protein VASP homolog OS=Dictyostelium discoideum GN=vasp PE=1 SV=1	217.49	0	3	sp|Q5TJ65|VASP_DICDI	1302.33	1194.4	1167.86	2208.02	1218.46	1098.27	3041.65	1907.22	1308.69	958.916	1428.55	1372.04	773.243	828.187	1134.32	2966.35	2367.96	2890.59	1519.86	1315.37	1008.94	1630.75	2083.97	1286.28	12486.9	11642	13875.8	1302.33	1372.04	1630.75	NA	0.48569	1.0968	0.0465869	0.227971	0.222222	0.194444	0.0833333	0.790101	0.0369746	0.846228	0.119129
tr|Q55GG3|Q55GG3_DICDI	Q55GG3	DDB_G0268498	Uncharacterized protein OS=Dictyostelium discoideum GN=DDB_G0268498 PE=4 SV=2	96.14	0	3	tr|Q55GG3|Q55GG3_DICDI	793.755	1129.85	1413.44	865.31	1282.76	1506.05	1215.67	2239.91	1845.68	1536.17	1237.98	1573.69	897.985	1203.97	1114.34	1771.84	2761.28	3481.63	2602.65	2628.99	2701.08	2295.06	2781.26	2471.76	3600.77	3935.71	3934.59	1282.76	1536.17	2701.08	NA	0.324303	0.238879	0.15494	1.11649	0	0	0	0.0923256	4.63969e-06	0.156223	0.000696553
sp|Q6IMN8|ALRA_DICDI	Q6IMN8	alrA	Aldose reductase A OS=Dictyostelium discoideum GN=alrA PE=2 SV=1	464.61	0	11	sp|Q6IMN8|ALRA_DICDI	34685.6	29294.2	29130.7	52676.7	41956.8	29133.9	35422	25825.9	22954.1	26857	24682.5	29651.8	18681.4	33331	27865.6	45732.3	25423.2	34972	19387.4	30734.7	22004.2	24511.5	23445.2	23488.8	60298.6	59641.9	74036.2	29294.2	27865.6	24511.5	NA	0.348	0.750991	-0.0642113	-0.310728	0	0.0185185	0	0.384899	0.932544	0.478985	0.953627
sp|Q6TU48|MAOX_DICDI	Q6TU48	malA	NADP-dependent malic enzyme OS=Dictyostelium discoideum GN=malA PE=2 SV=1	1069.42	0	25	sp|Q6TU48|MAOX_DICDI	38429.9	42591.2	42663.7	69446.1	62120	65006.2	170384	153356	204190	56402.1	55998.2	57069.2	87315.6	77197.2	72768.7	143893	94496.4	110335	39225.8	40780.4	45502.4	57880.1	52997.5	67744.2	14850.4	15323	15040.1	65006.2	77197.2	40780.4	NA	0.308701	0.663245	0.313492	-0.229133	0.0493827	0.0288066	0.0781893	0.825575	0.0380843	0.874663	0.120181
sp|Q6UK63|PIRA_DICDI	Q6UK63	pirA	Protein pirA OS=Dictyostelium discoideum GN=pirA PE=1 SV=1	71.62	0.00222469	2	sp|Q6UK63|PIRA_DICDI	1846.49	2436.37	1998.87	3490.68	2553.32	2237.88	4822.07	2203.47	2737.43	1987.28	1992.33	1692.58	1803.01	2471.42	2052.12	1610.79	1695.22	1983.65	2324.19	1681.64	2459.06	2106.67	2712.76	3047.93	2742.6	2634.16	2958.51	2436.37	1983.65	2634.16	NA	0.295474	0.302064	-0.290278	0.112047	0	0	0	0.0251832	0.732868	0.0571728	0.813733
sp|Q8MYF0|MG101_DICDI	Q8MYF0	mgm101	Mitochondrial genome maintenance protein mgm101 homolog OS=Dictyostelium discoideum GN=mgm101 PE=3 SV=1	296.62	0	7	sp|Q8MYF0|MG101_DICDI	2118.51	2249.39	2381.66	1993.33	3278.59	2994.32	1523.08	4026.06	5005.68	2979.62	3661.01	4055.43	4225.2	4127.42	4518.88	4978.53	3747.94	4384.79	3317.96	3296.14	4050.63	4321.03	4190.03	6575.02	24803.9	19607.7	13144.6	2381.66	4127.42	4321.03	NA	0.44308	1.26664	0.593735	1.1162	0.0793651	0.031746	0.015873	0.00847853	0.00256342	0.0261014	0.0260208
sp|Q75JD5|PCKA_DICDI	Q75JD5	pckA	Phosphoenolpyruvate carboxykinase (ATP) OS=Dictyostelium discoideum GN=pckA PE=1 SV=1	754.61	0	16	sp|Q75JD5|PCKA_DICDI	32566.9	24375.5	33604.9	21706.5	32541	28086.8	13937	23276.4	20502.2	53275.4	43112.3	52554.7	58552.7	57785.5	45579.4	58190.8	61446.8	73666.4	45484.7	43400.2	45482.4	27912	42409.6	32327.5	123599	110603	97033.3	24375.5	57785.5	45482.4	NA	0.402962	0.898355	0.82845	0.481976	0.0432099	0.0185185	0.0493827	4.50517e-05	0.00559103	0.000868283	0.0432569
sp|Q75JI3|NSF_DICDI	Q75JI3	nsfA	Vesicle-fusing ATPase OS=Dictyostelium discoideum GN=nsfA PE=1 SV=1	306.12	0	8	sp|Q75JI3|NSF_DICDI	40533.7	34389.5	33612.3	23460.9	15319.6	17776.1	34581.5	23363.5	19633	26088.2	25884.1	27482.5	14304.6	12894	14149.8	14607.6	17048.3	19942.5	35203.3	33032.7	31211	20780.6	19218.1	18239.6	11601.2	14038.6	13635.1	23460.9	17048.3	19218.1	NA	0.226581	0.316478	-0.409906	-0.175025	0	0.0277778	0	0.00349264	0.10426	0.0140662	0.220007
sp|Q75JK6|ATP5E_DICDI	Q75JK6	atp5e	ATP synthase subunit epsilon, mitochondrial OS=Dictyostelium discoideum GN=atp5e PE=3 SV=1	256.36	0	4	sp|Q75JK6|ATP5E_DICDI	25096.8	22664.2	27988.6	19588.8	25410.2	26690.7	7408.23	22579.2	20066.5	41973.9	42298.9	41214.9	45696.2	41991.9	46451.2	47114.7	53674.3	70047.3	22966.3	22792.4	29274.3	31707.9	31261.7	33919.6	71070.4	73518.3	54431.6	22664.2	45696.2	31707.9	NA	0.609278	1.10348	0.900207	0.345783	0.0666667	0.0666667	0.0444444	0.000184987	0.0275827	0.0018436	0.101684
sp|Q75JQ1|SYDC1_DICDI	Q75JQ1	aspS1	Aspartate--tRNA ligase, cytoplasmic 1 OS=Dictyostelium discoideum GN=aspS1 PE=3 SV=1	694.73	0	12	sp|Q75JQ1|SYDC1_DICDI	29876.4	28944.5	33277.2	34512.4	38840.1	34606.8	49746.2	37315.2	38279.6	43052.6	48496.3	44565.3	47938.2	51226.2	58357.7	54108.1	47060.7	62411.1	20793.2	19437.9	23638.8	25764.4	22644.5	31109	67906.1	62559.6	72296.3	34606.8	48496.3	25764.4	NA	0.143343	0.475724	0.474059	-0.42174	0.047619	0.0555556	0.0238095	0.000318355	0.663769	0.00258197	0.763789
sp|Q75JR2|IDHP_DICDI	Q75JR2	idhM	Isocitrate dehydrogenase [NADP], mitochondrial OS=Dictyostelium discoideum GN=idhM PE=3 SV=1	1227.06	0	23	sp|Q75JR2|IDHP_DICDI	29955.3	31046.2	31122.2	52757.4	37900.6	40716.7	54243.4	45045.2	51296.3	38278.9	43881.1	43886.5	60273.8	61640	65267.3	103443	93287.2	101514	42601.4	43116.4	41037.2	57695.2	51875.3	55844.8	132026	128905	128157	40716.7	61640	55844.8	NA	0.202611	0.372748	0.680738	0.473821	0.0493827	0.0411523	0.0246914	0.000144044	0.00174359	0.00161329	0.0247043
sp|Q75JR3|IDHC_DICDI	Q75JR3	idhC	Isocitrate dehydrogenase [NADP] cytoplasmic OS=Dictyostelium discoideum GN=idhC PE=1 SV=1	341.31	0	7	sp|Q75JR3|IDHC_DICDI	5514.09	5015.16	10168.9	4549.63	16252	14508	5987.01	18110.4	20317.7	8730.63	10038.8	7632.73	15523	18899.1	17570.4	20502.1	15530.4	23916.3	3300.22	4909.94	6331.23	11330.7	11743	13643	17784.5	18598.9	16469.5	10168.9	15530.4	11743	NA	0.592338	0.698679	0.276302	-0.0886892	0.0416667	0.0694444	0.0555556	0.0346055	0.798655	0.0737247	0.858517
sp|Q75K27|RS24_DICDI	Q75K27	rps24	40S ribosomal protein S24 OS=Dictyostelium discoideum GN=rps24 PE=3 SV=1	340.82	0	4	sp|Q75K27|RS24_DICDI	323242	283723	224399	315611	211708	189488	259474	137757	149406	227762	214042	200502	197564	181403	185383	143104	127374	142159	277747	274232	234148	201983	237747	219171	167583	148487	164170	224399	185383	219171	NA	0.189144	0.207902	-0.222878	0.0613557	0.0138889	0	0	0.0118539	0.500587	0.0326469	0.634364
sp|Q76NU1|VATB_DICDI	Q76NU1	vatB	V-type proton ATPase subunit B OS=Dictyostelium discoideum GN=vatB PE=1 SV=1	1959.41	0	27	sp|Q76NU1|VATB_DICDI	171476	179468	177177	244680	237820	263125	355441	413958	451560	214448	234360	232440	269124	260526	262486	605134	493183	565721	212343	214754	247976	330288	342468	396490	329643	317302	290154	244680	262486	317302	NA	0.161868	0.26782	0.322617	0.308387	0.0620155	0.0284238	0.0284238	0.0101403	0.329305	0.029738	0.474018
sp|Q76NU3|TCPZ_DICDI	Q76NU3	cct6	T-complex protein 1 subunit zeta OS=Dictyostelium discoideum GN=cct6 PE=1 SV=1	247.37	0	8	sp|Q76NU3|TCPZ_DICDI	6895.41	7428.7	7837.71	8290.94	9561.1	9801.67	9300.49	10300.3	13004.7	10111.2	9066.11	7873.94	10624.9	9133.3	11000.5	15830	12309.5	15213.1	6536.11	6599.9	7636.73	9238.86	9577.55	12777.7	16994.7	15507.7	10200.4	9300.49	10624.9	9577.55	NA	0.186355	0.292669	0.257087	0.00248044	0.0416667	0.0277778	0.0277778	0.02031	0.332803	0.048744	0.475648
sp|Q76NV5|HPPD_DICDI	Q76NV5	hpd	4-hydroxyphenylpyruvate dioxygenase OS=Dictyostelium discoideum GN=hpd PE=1 SV=1	107.3	0	3	sp|Q76NV5|HPPD_DICDI	3381.34	2345.24	1988.97	6478.81	2673	2475.52	4892.85	2805.83	1085.35	2489.56	2289.22	2061.01	1964.24	3517.49	1812.68	1971.99	3136.45	1999.03	1650.22	889.427	1331.56	1515.69	2963.64	1075.23	1972.96	1951.89	2934.23	2673	2061.01	1650.22	NA	0.500995	0.962317	-0.0348806	-1.03494	0.148148	0.259259	0.148148	0.29777	0.0413773	0.390836	0.127381
sp|Q76NW2|H4_DICDI	Q76NW2	H4a	Histone H4 OS=Dictyostelium discoideum GN=H4a PE=1 SV=1	151.48	0	4	sp|Q76NW2|H4_DICDI	22087.9	10379	9023.8	15640.3	14562.5	13168.3	24320.9	19859.9	15900.1	12312.5	10687.3	11454.1	10620.1	10516.4	12525.1	15236.4	17336.7	14367.4	13139.5	16076.8	16601.2	20112.4	15287.6	14730.2	16824.7	15691.9	16422.5	15640.3	12312.5	16076.8	NA	0.265287	0.365678	-0.196026	0.0700978	0	0	0	0.0544116	0.752456	0.10173	0.824686
sp|Q76P23|PM34_DICDI	Q76P23	mcfQ	Mitochondrial substrate carrier family protein Q OS=Dictyostelium discoideum GN=mcfQ PE=2 SV=1	473.03	0	8	sp|Q76P23|PM34_DICDI	52931	53448.9	44295.8	92019.7	52450.6	55480.8	72321.7	30273.8	31982.5	40199	40308	35976	46174.7	46364.6	44767.3	24413.7	32545.9	26618.2	43922.6	44015.6	40149.7	46714.8	46191.2	46406.9	31014.6	32805.1	47091.2	52931	40199	44015.6	NA	0.285896	0.3524	-0.309543	-0.25765	0.0505051	0.0606061	0	0.0142071	0.134464	0.0375451	0.26399
sp|Q76P29|IMAB_DICDI	Q76P29	DDB_G0272318	Importin subunit alpha-B OS=Dictyostelium discoideum GN=DDB_G0272318 PE=3 SV=1	109.72	0	4	sp|Q76P29|IMAB_DICDI	9997.72	9085.58	9256.78	10932.3	8040.77	7241.98	11752.3	6268.99	7369.55	8151.35	9750.49	7901.63	6030.32	6982.19	7354.29	8070.06	7627.36	7560.58	8869.77	9813.47	8787.46	7027.48	6863.75	6869.65	9308.25	8245.9	7860.03	9085.58	7627.36	8245.9	NA	0.227748	0.202999	-0.203655	-0.0761469	0.0833333	0.0277778	0.0277778	0.165303	0.443813	0.24545	0.582505
sp|Q76P36|RS29_DICDI	Q76P36	rps29	40S ribosomal protein S29 OS=Dictyostelium discoideum GN=rps29 PE=3 SV=1	407.21	0	8	sp|Q76P36|RS29_DICDI	592367	521442	436565	721354	319006	330588	534361	255307	274818	384327	363608	340001	297086	312608	298066	323777	328813	239596	479609	513535	426547	366916	357295	301044	123336	132438	163851	436565	323777	357295	NA	0.315718	0.393299	-0.360658	-0.304633	0	0	0	0.0296692	0.0315155	0.0653389	0.109651
sp|Q7KWK5|PRP19_DICDI	Q7KWK5	prp19	Pre-mRNA-processing factor 19 OS=Dictyostelium discoideum GN=prp19 PE=3 SV=1	183.93	0	5	sp|Q7KWK5|PRP19_DICDI	17922.6	16678.2	16405.7	13539.8	11906.3	11824	16714.7	14381.6	14677.4	14082.8	13445.3	14174.8	10813.3	9683.96	9341.16	9015.17	8565.03	9297.89	25893.5	25306.5	21859.3	18025	17023	17839.8	15272.1	17823.2	12681	14677.4	9683.96	17839.8	NA	0.155984	0.188782	-0.340046	0.414053	0	0	0	0.000932234	0.0265918	0.00542726	0.100231
sp|Q7KWQ2|SYSC_DICDI	Q7KWQ2	serS	Serine--tRNA ligase, cytoplasmic OS=Dictyostelium discoideum GN=serS PE=1 SV=1	38.23	0.00964912	1	sp|Q7KWQ2|SYSC_DICDI	571.002	485.477	439.17	385.184	417.891	368.677	347.817	558.211	432.128	363.462	254.264	358.457	330.922	478.051	335.883	388.514	498.396	520.444	362.853	385.632	411.353	378.08	518.465	461.764	382.472	306.868	317.251	432.128	363.462	382.472	NA	0.254162	0.278381	-0.163519	-0.094404	0	0	0	0.178272	0.266995	0.26108	0.409991
sp|Q7YXD4|P80_DICDI	Q7YXD4	p80	Protein P80 OS=Dictyostelium discoideum GN=p80 PE=2 SV=1	63.43	0.00209424	1	sp|Q7YXD4|P80_DICDI	6.94595	6.94595	6.94595	20.3316	6.94595	6.94595	6.94595	529.328	114.515	26.3494	6.94595	6.94595	6.94595	85.3715	15.0729	6.94595	6.94595	9.01652	6.94595	6.94595	6.94595	6.94595	6.94595	6.94595	835.674	844.696	634.904	6.94595	6.94595	6.94595	NA	1.61405	2.6848	0	0	0.666667	0.555556	0.666667	0.553398	0.218095	0.63741	0.358859
sp|Q7YZN9|ERF3_DICDI	Q7YZN9	erf3	Eukaryotic peptide chain release factor GTP-binding subunit OS=Dictyostelium discoideum GN=erf3 PE=2 SV=1	167.28	0	3	sp|Q7YZN9|ERF3_DICDI	8402.06	7999.34	9374.98	2804.69	11257.3	10336	2311.03	7944.03	9303.36	8784.64	10226.1	10391.7	8498.67	9669.38	7795.37	9620.24	5923.77	9319.47	7256.44	8268.47	10284.8	9667.79	9465.96	11125.2	10419.2	10353.9	9954.01	8402.06	9319.47	9954.01	NA	0.774847	0.784758	0.0642401	0.106152	0	0	0	0.216016	0.111418	0.303506	0.231497
sp|Q7Z2B8|MLCD_DICDI	Q7Z2B8	mlcD	Myosin-ID light chain OS=Dictyostelium discoideum GN=mlcD PE=1 SV=1	290.44	0	5	sp|Q7Z2B8|MLCD_DICDI	14043.1	13633.8	12722.5	8784.58	8890.26	9504.97	4936.5	5380.61	5343.95	8246.21	10079.3	10351.2	7574.5	6222.5	5564.37	4996.6	4745.12	5053.57	29838.4	29201.6	29114.8	17162	15276.3	16370.3	3148.26	3798.85	3135.13	8890.26	6222.5	16370.3	NA	0.190168	0.453832	-0.297588	0.784323	0.037037	0	0.037037	0.00773651	0.115567	0.0245896	0.237599
sp|Q869L3|MDN1_DICDI	Q869L3	mdn1	Midasin OS=Dictyostelium discoideum GN=mdn1 PE=3 SV=2	115.27	0	3	sp|Q869L3|MDN1_DICDI	3032.57	2297.39	1837.52	4495.7	2236.37	1832.16	3622.32	1558.61	1356.64	1193.93	1525.51	1327.3	1044.81	1309.72	1094.22	1107.73	738.955	758.062	2454.25	2348.2	1797.39	1762.82	1775.61	1622.97	371.005	503.834	783.562	2236.37	1107.73	1762.82	NA	0.327477	0.491457	-0.839655	-0.332841	0	0.111111	0	9.82011e-05	0.0222021	0.00126906	0.0894168
sp|Q869N9|IF2A_DICDI	Q869N9	eif2s1	Eukaryotic translation initiation factor 2 subunit 1 OS=Dictyostelium discoideum GN=eif2s1 PE=1 SV=1	60.59	0.00205761	2	sp|Q869N9|IF2A_DICDI	3044.54	2634.7	1972.46	4990.06	1847.9	1847.92	5652.52	2388.34	2004.51	2702.51	2681.58	2676.64	2164.89	2720.78	2291.33	3504.97	5321.97	3341.3	2741.31	2604.05	2351.04	2057.84	2571.02	1646.43	1521.26	1745.93	2434.15	2388.34	2702.51	2351.04	NA	0.453904	0.416986	0.310281	-0.151355	0	0	0	0.580309	0.211589	0.665799	0.351949
sp|Q869Q2|RRS1_DICDI	Q869Q2	rrs1	Ribosome biogenesis regulatory protein homolog OS=Dictyostelium discoideum GN=rrs1 PE=3 SV=1	146	0	3	sp|Q869Q2|RRS1_DICDI	2899.74	1993.63	1399.13	1296.8	2202.15	2429.51	2054.25	2169	3239.79	3176.55	3599.12	3898.6	2864.27	2848.95	1947.21	4339.04	2707.45	3523.23	2309.65	2504.49	3014.33	3357.58	1884.6	2645.79	4800.79	3967.26	2426.81	2169	3176.55	2645.79	NA	0.409617	0.473106	0.371514	0.329121	0	0	0	0.0112019	0.0732578	0.0315614	0.178367
sp|Q869Q3|NAPA_DICDI	Q869Q3	napA	Nck-associated protein 1 homolog OS=Dictyostelium discoideum GN=napA PE=1 SV=1	59.57	0.00204708	2	sp|Q869Q3|NAPA_DICDI	1895.08	1970.02	1599.86	2831.17	1700.79	1432.98	2742.24	1510.42	1461.07	4804.05	4504.14	4030.86	6281.85	7119.69	5769.25	7234.11	9554.51	10263.5	1744.11	2392.1	1975.31	2008.28	2297.57	1781.69	1577.92	1506.89	2830.89	1700.79	6281.85	1975.31	NA	0.483707	0.353209	1.39946	0.280068	0	0	0	3.69568e-06	0.601817	0.000197551	0.712912
sp|Q869S7|SUCB2_DICDI	Q869S7	scsB	Succinate--CoA ligase [GDP-forming] subunit beta, mitochondrial OS=Dictyostelium discoideum GN=scsB PE=3 SV=1	50.73	0.0019305	1	sp|Q869S7|SUCB2_DICDI	3887.44	3912.54	3961.56	1947.81	1616.33	1761.29	398.376	593.478	313.114	3312.24	2733.91	2868.99	1681.53	1464.82	1629.84	700.971	572.575	934.322	2938.14	2574.64	2630.18	1737.1	1963.55	1435.27	436.343	271.554	836.106	1761.29	1629.84	1737.1	NA	0.626704	0.642647	-0.142002	-0.295316	0	0	0	0.736118	0.526923	0.800909	0.654342
sp|Q869U7|RS18_DICDI	Q869U7	rps18	40S ribosomal protein S18 OS=Dictyostelium discoideum GN=rps18 PE=3 SV=1	962.2	0	16	sp|Q869U7|RS18_DICDI	848579	795060	722166	1.03096e+06	622461	640842	895533	541274	553767	689281	647954	631669	566349	582956	567027	542374	509325	488147	735648	744688	710278	652824	676927	688873	475280	457230	549657	722166	567027	676927	NA	0.173124	0.216213	-0.193162	-0.0944268	0	0	0	0.0130665	0.15842	0.035163	0.292468
sp|Q869W9|PKS16_DICDI	Q869W9	pks16	Probable polyketide synthase 16 OS=Dictyostelium discoideum GN=pks16 PE=2 SV=1	2388.01	0	49	sp|Q869W9|PKS16_DICDI	140679	146235	145545	227444	196720	200095	182249	164997	168037	155449	163319	169744	193366	208483	206687	271932	202133	260548	189241	190099	220429	283568	269952	330761	173207	157546	153410	168037	202133	190099	NA	0.187812	0.209649	0.159405	0.378461	0.0217865	0	0.0043573	0.0696542	0.0505825	0.123923	0.144032
sp|Q869Y7|ODO2_DICDI	Q869Y7	odhB	Dihydrolipoyllysine-residue succinyltransferase component of 2-oxoglutarate dehydrogenase complex, mitochondrial OS=Dictyostelium discoideum GN=odhB PE=1 SV=1	923.32	0	17	sp|Q869Y7|ODO2_DICDI	353010	358551	343339	522425	289204	316078	735873	410959	371039	333247	302408	316191	334941	358803	341289	382422	433920	334006	285231	302630	245216	204112	247135	202109	214756	239632	299098	358551	334941	245216	NA	0.243844	0.309216	-0.118838	-0.485581	0.00529101	0	0.010582	0.192596	0.00392668	0.276886	0.0342057
sp|Q86A12|SKY1_DICDI	Q86A12	sky1	Probable serine/threonine-protein kinase sky1 OS=Dictyostelium discoideum GN=sky1 PE=3 SV=1	56.82	0.00200401	2	sp|Q86A12|SKY1_DICDI	517.277	562.656	417.627	925.679	814.009	941.922	2140.09	1360.09	1469.27	707.498	782.102	728.53	1277.68	1414.72	859.985	1448.85	751.62	549.444	434.274	139.418	416.939	517.656	596.463	838.261	676.965	853.844	696.045	925.679	782.102	596.463	NA	0.45391	0.408065	0.451789	-0.671655	0.277778	0.222222	0.222222	0.991695	0.00458989	0.993399	0.0369706
tr|Q86K89|Q86K89_DICDI	Q86K89	DDB0169073	Uncharacterized protein OS=Dictyostelium discoideum GN=DDB0169073 PE=4 SV=1	894.21	0	15	tr|Q86K89|Q86K89_DICDI	58239.3	61411.9	53693.6	68857.7	45049	42848.2	67838.4	43732.7	47382.6	87719.5	92469.8	94495.8	93091.5	88378	90299.3	111215	165151	141330	87754.4	97096.4	87701	92774.5	119033	92881.5	180410	175996	193180	53693.6	93091.5	97096.4	NA	0.389956	0.436087	0.815501	1.11616	0.030303	0.0252525	0.010101	0.000114766	0.000148348	0.00140679	0.00519918
sp|Q86A67|ALF_DICDI	Q86A67	fba	Fructose-bisphosphate aldolase OS=Dictyostelium discoideum GN=fba PE=3 SV=1	1164.81	0	20	sp|Q86A67|ALF_DICDI	545143	530547	449821	438199	379381	369925	445546	408697	425720	419712	412460	420229	325677	350699	319512	263805	181836	221382	531342	571569	518854	422360	416519	387287	160270	147557	132944	438199	325677	416519	NA	0.240108	0.439733	-0.377237	-0.0369955	0.0144928	0	0	0.00348362	0.095253	0.0140662	0.210738
sp|Q86A77|VATD_DICDI	Q86A77	atp6v1d	V-type proton ATPase subunit D OS=Dictyostelium discoideum GN=atp6v1d PE=1 SV=1	495.28	0	13	sp|Q86A77|VATD_DICDI	60997.2	48459.4	41719.8	73083.5	30899.4	34040.7	84159.7	46338.2	47198.4	36178	32469.3	36266.9	30125.8	27842.9	27552.7	51651.3	42604.8	53531.6	43818.3	48116.8	45776.9	36935.2	42513.9	37354	41181.7	36063.9	39588.7	47198.4	36178	41181.7	NA	0.282331	0.333426	-0.305068	-0.253651	0	0	0	0.0138204	0.161854	0.0366879	0.297654
sp|Q86AD5|Y1564_DICDI	Q86AD5	pdhX	Pyruvate dehydrogenase complex subunit homolog DDB_G0271564, mitochondrial OS=Dictyostelium discoideum GN=pdhX PE=3 SV=1	146.56	0	4	sp|Q86AD5|Y1564_DICDI	3124.77	2852.25	3363.34	2765.28	3221.75	4255.39	3358.83	4237.42	4530.52	4577.64	4315.06	4409.48	5155.4	4095.89	4377.05	6287.4	5536.62	8623.93	1885.11	2304.09	2906.87	4002.76	2273.91	3844.67	5073.33	4394.74	2689.47	3358.83	4577.64	2906.87	NA	0.207993	0.357269	0.550855	-0.210429	0.0555556	0	0	0.00056281	0.363913	0.00355877	0.502302
sp|Q86AD9|THIL1_DICDI	Q86AD9	DDB_G0271544	Probable acetyl-CoA acetyltransferase OS=Dictyostelium discoideum GN=DDB_G0271544 PE=2 SV=1	397.16	0	8	sp|Q86AD9|THIL1_DICDI	3840.03	3824.79	5474.45	5635.23	8063.56	10456.7	5235.19	5569.31	9742.14	6377.44	6762.63	19313.7	24100.9	14074.4	13620.2	13679.2	10066.1	21263.4	3028.64	67737	3550.77	4113.49	8981.28	9617.33	18624.8	23167.5	13286.7	5569.31	13679.2	9617.33	NA	0.424434	1.59851	0.853937	0.155504	0	0.0555556	0.0138889	7.9793e-05	0.122823	0.00114435	0.246484
sp|Q86AS6|SYHC_DICDI	Q86AS6	hisS	Histidine--tRNA ligase, cytoplasmic OS=Dictyostelium discoideum GN=hisS PE=3 SV=1	364.8	0	10	sp|Q86AS6|SYHC_DICDI	34865	30311.1	28291.2	39394.5	24677.2	25545.3	36470.7	24051.1	23364.8	26502.9	28039.9	26152.8	25723.8	27623.3	25494.2	25918.8	23681.5	28194.5	27038	26895.7	26869	20759.6	24253.8	24087.1	26497.1	24437.4	30427.4	28291.2	26152.8	26497.1	NA	0.200718	0.239095	-0.112366	-0.0847924	0	0.0333333	0	0.22118	0.215438	0.310022	0.356839
sp|Q86AT8|SPKA_DICDI	Q86AT8	spkA-1	Stress-activated protein kinase alpha OS=Dictyostelium discoideum GN=spkA-1 PE=1 SV=1	182.35	0	5	sp|Q86AT8|SPKA_DICDI	4675.79	2921.12	3644.23	6952.48	3656.96	3536.79	10173	4703.1	4413.86	3095.71	2516.34	2625.13	2785.6	3977.04	4196.88	5274.06	5756.89	9054.32	2778.72	2734.19	2280.74	4378.64	4589.16	4034.45	4997.37	4302.23	7522.9	4413.86	3977.04	4302.23	NA	0.515404	0.426814	-0.215198	-0.128527	0.0444444	0	0	0.37429	0.272418	0.468759	0.416691
sp|Q86AV5|MCFX_DICDI	Q86AV5	mcfX	Mitochondrial substrate carrier family protein X OS=Dictyostelium discoideum GN=mcfX PE=3 SV=1	94	0	2	sp|Q86AV5|MCFX_DICDI	623.359	536.946	581.377	732.392	551.897	941.454	982.176	996.03	768.708	799.961	951.503	876.256	720.624	751.792	641.557	460.173	633.899	584.504	445.044	437.667	433.886	453.876	361.55	365.542	2465.36	2412.19	4344.22	732.392	720.624	445.044	NA	0.427734	1.05922	-0.0233705	-0.42216	0.111111	0	0.0555556	0.793262	0.723788	0.847223	0.806869
sp|Q54Z60|ACSA_DICDI	Q54Z60	acsA	Acetyl-coenzyme A synthetase OS=Dictyostelium discoideum GN=acsA PE=3 SV=1	375.3	0	7	sp|Q54Z60|ACSA_DICDI	1208.1	862.512	1195.74	2298.11	1929.57	2792.28	3614.22	5062.36	3031.09	1807.3	2327.57	2540.91	2884.92	2893.36	3278.41	3785.48	4555.7	6139.32	2399.39	2455.96	2542.02	4941.28	3090.6	5015.57	18738.7	17008.8	16096.5	2298.11	2893.36	4941.28	NA	0.372833	0.484872	0.581103	1.10444	0.166667	0.0555556	0.0555556	0.00620407	3.78029e-05	0.0209655	0.00261507
sp|Q86B20|EIF3A_DICDI	Q86B20	eif3A	Eukaryotic translation initiation factor 3 subunit A OS=Dictyostelium discoideum GN=eif3A PE=1 SV=1	636.37	0	14	sp|Q86B20|EIF3A_DICDI	139146	129627	114398	99333.7	74500.3	77319.8	73297.9	59395.2	61710.5	116094	113680	112352	91695.1	85946.4	77775.6	95843.1	80848.3	69351.5	127139	139922	138700	71834.1	80328.9	67366.1	52515.5	56292.8	66991.7	77319.8	91695.1	71834.1	NA	0.174996	0.178127	0.00847863	-0.0773975	0.0444444	0.00740741	0	0.512074	0.52196	0.600398	0.650238
sp|Q86CR8|ATG8_DICDI	Q86CR8	atg8	Autophagy-related protein 8 OS=Dictyostelium discoideum GN=atg8 PE=2 SV=1	83.83	0.00240096	2	sp|Q86CR8|ATG8_DICDI	1251.99	796.498	854.847	1591.13	472.936	620.973	1040.83	661.829	613.483	1089.81	767.44	672.436	856.237	889.01	846.408	2156.68	2031.11	1689.85	799.544	739.85	977.094	651.564	720.866	876.386	5573.05	4335.61	7031.15	796.498	889.01	876.386	NA	0.570612	1.1538	0.446822	0.497036	0.277778	0.166667	0.222222	0.124029	0.0978664	0.194477	0.212563
sp|Q86H36|RPA1_DICDI	Q86H36	polr1a	DNA-directed RNA polymerase I subunit rpa1 OS=Dictyostelium discoideum GN=polr1a PE=3 SV=1	135.35	0	4	sp|Q86H36|RPA1_DICDI	5085.21	5151.96	4347.8	5649.89	3011.07	2961.3	5727.27	2671.19	2305.2	5439.7	5590.7	5444.71	3183.72	3341.04	3442.99	3220.04	5504.61	3450.67	6476.61	6221.82	5362.81	3300.83	3644.48	2578.08	3836.14	3279.65	5834.79	4347.8	3450.67	3836.14	NA	0.395871	0.469941	0.150025	0.27544	0	0.0277778	0	0.621246	0.499008	0.699794	0.633511
tr|Q54Q32|Q54Q32_DICDI	Q54Q32	DDB0185860	Uncharacterized protein OS=Dictyostelium discoideum GN=DDB0185860 PE=4 SV=1	51.79	0.00194553	1	tr|Q54Q32|Q54Q32_DICDI	155.959	242.813	623.547	340.294	905.346	1397.88	507.525	1219.49	916.599	235.166	374.895	15.0338	1088.71	869.811	298.228	948.876	1660.92	1699.81	331.094	493.738	590.009	1777.5	1559.68	1397.26	3637.5	3511.56	2937.1	623.547	869.811	1559.68	NA	0.680751	0.704091	0.592514	1.08608	0.222222	0	0.111111	0.67339	0.00174261	0.742181	0.0247043
sp|Q86HX0|ODPB_DICDI	Q86HX0	pdhB	Pyruvate dehydrogenase E1 component subunit beta, mitochondrial OS=Dictyostelium discoideum GN=pdhB PE=1 SV=1	317.15	0	7	sp|Q86HX0|ODPB_DICDI	15497.7	16072.8	18897.1	10722.7	14892.5	17646.3	13686.2	18685.9	15362.6	27607.3	25667.2	28171.4	19572	17904.5	19799.9	17043.3	18293.7	21327.2	15228.5	17812.8	17562.7	13625.7	11654.5	14891	20211.6	18973.4	15017.9	15497.7	19799.9	15228.5	NA	0.209393	0.207123	0.47327	-0.0252785	0	0	0	0.00229018	0.788035	0.010137	0.851968
sp|Q86IA3|PDI1_DICDI	Q86IA3	pdi1	Protein disulfide-isomerase 1 OS=Dictyostelium discoideum GN=pdi1 PE=1 SV=2	438.68	0	10	sp|Q86IA3|PDI1_DICDI	18237.9	19390.4	22418.7	23079.1	24201.1	21950.5	28824.4	26408.6	24753.6	19065	20287.2	20556.8	23614.7	21913.6	21449.9	33294.1	33094.2	28150.5	22456.9	22016.4	23861.8	25234.8	36669.6	29534.1	18947.7	19079.6	17673.5	23079.1	21913.6	22456.9	NA	0.108762	0.284891	0.0639875	0.128831	0.0707071	0.030303	0.010101	0.463461	0.907927	0.553893	0.93998
sp|Q86IC8|CAMT2_DICDI	Q86IC8	omt6	Probable caffeoyl-CoA O-methyltransferase 2 OS=Dictyostelium discoideum GN=omt6 PE=1 SV=1	242.31	0	5	sp|Q86IC8|CAMT2_DICDI	16832.7	13458.2	14282	22470.9	19691.7	18333.6	19083.4	18953.9	15444.5	15857.6	13759.6	15003.1	24406.6	24507.3	25138.8	40975	44556.8	44300.5	10512.2	11866.3	11071.9	17565.2	19255.7	18741.4	15276.9	16200.5	15345	18333.6	24507.3	15345	NA	0.450293	0.149205	0.315623	-0.226463	0.037037	0	0	0.0182854	0.0678222	0.0449868	0.17164
sp|Q86IJ1|PSDE_DICDI	Q86IJ1	psmD14	26S proteasome non-ATPase regulatory subunit 14 OS=Dictyostelium discoideum GN=psmD14 PE=3 SV=1	385.53	0	10	sp|Q86IJ1|PSDE_DICDI	7577.83	6878.05	7009.36	8398.37	5963.34	5511.93	8757.89	8845.85	7410.03	5914.73	5894.66	5645.35	6617.6	7434.82	7194.43	12323	15804.2	17450	5585.61	7288.16	6311.8	6854.22	7585.69	7389.85	43958	43580.1	46631.4	7410.03	7194.43	7389.85	NA	0.427878	0.900369	0.318178	0.34716	0.133333	0.144444	0.0888889	0.245005	0.0560313	0.335811	0.152274
sp|Q86IZ2|NDUAD_DICDI	Q86IZ2	ndufa13	NADH dehydrogenase [ubiquinone] 1 alpha subcomplex subunit 13 OS=Dictyostelium discoideum GN=ndufa13 PE=3 SV=1	72.42	0.00223964	1	sp|Q86IZ2|NDUAD_DICDI	158.742	182.173	1240.43	1331.65	1206.45	648.64	1565.74	825.95	4010.52	1289.77	1824.5	2440.95	2581.47	1294.43	1365.52	6900.93	1268.21	2443.37	823.462	614.423	1923.18	1197.82	507.277	5436.35	2445.36	778.915	196.44	1206.45	1824.5	823.462	NA	0.947275	1.09899	0.97661	0.632659	0.166667	0.0555556	0.222222	0.00845664	0.659313	0.0261014	0.760895
sp|Q86IZ4|IPP2_DICDI	Q86IZ4	dpiA	Protein phosphatase inhibitor 2 OS=Dictyostelium discoideum GN=dpiA PE=1 SV=1	136.79	0	3	sp|Q86IZ4|IPP2_DICDI	786.83	295.46	434.932	934.441	432.42	644.808	1220.18	1053.54	487.363	225.918	316.674	436.117	584.036	467.709	565.126	711.443	1016.11	1876.64	624.072	358.957	407.117	413.651	465.332	262.444	14696.1	15235	24070.9	644.808	565.126	465.332	NA	0.911424	1.79392	-0.0521894	0.105829	0.0555556	0.111111	0.0555556	0.631606	0.139237	0.708748	0.271098
sp|Q86JA1|PRS7_DICDI	Q86JA1	psmC2	26S proteasome regulatory subunit 7 OS=Dictyostelium discoideum GN=psmC2 PE=1 SV=1	1350.94	0	30	sp|Q86JA1|PRS7_DICDI	32440.6	40173.8	42120	64102.5	34718.3	33577.5	75160.5	45193.5	50547.7	44309.8	43239.7	35962.4	45375.4	43471.3	44993.7	88424.2	77868.9	88908.7	34281.6	37155.1	35159.8	47161.3	44023.7	46651.8	255933	217892	281314	42120	44993.7	46651.8	NA	0.281417	0.84349	0.324368	0.342585	0.0486111	0.03125	0.0173611	0.0936122	0.056067	0.157945	0.152274
sp|Q86JJ5|RPB11_DICDI	Q86JJ5	polr2j	DNA-directed RNA polymerase II subunit rpb11 OS=Dictyostelium discoideum GN=polr2j PE=3 SV=1	133.87	0	3	sp|Q86JJ5|RPB11_DICDI	4117.23	4320.25	4926.58	4319.97	5487.98	5220.87	9544.65	8374.92	12147.9	4558.41	4747.45	6097.86	5063.65	3759.4	6319.23	6984.77	2738.33	4722.67	3508.51	2360.31	4441.81	4520.99	4162.78	6813.87	4920.29	4451.39	3606.29	5220.87	4747.45	4441.81	NA	0.405551	0.415842	0.136038	-0.398729	0.037037	0	0	0.187303	0.0289109	0.271266	0.103656
sp|Q86JP3|RAB5A_DICDI	Q86JP3	rab5A	Ras-related protein Rab-5A OS=Dictyostelium discoideum GN=rab5A PE=3 SV=1	152.54	0	3	sp|Q86JP3|RAB5A_DICDI	7422.03	6778.14	8114.04	2915.79	8806.53	8459.6	2495.48	10228.9	11674.6	7470.51	9424.95	7903.99	9874.54	9127.3	7788.32	11141.2	9501.89	12173.9	7715.31	7989.46	8303.24	8488.15	9096.85	9130.15	13533.2	8579.61	9031.77	8114.04	9424.95	8579.61	NA	0.77629	0.904702	0.0516146	0.0559099	0	0.037037	0	0.102411	0.166891	0.167596	0.303814
sp|Q86K01|RL15_DICDI	Q86K01	rpl15-1	60S ribosomal protein L15 OS=Dictyostelium discoideum GN=rpl15-1 PE=1 SV=1	432.67	0	8	sp|Q86K01|RL15_DICDI	695111	651929	541862	662530	437878	441002	540354	376588	345246	518913	490190	466854	402900	383899	417049	331860	349088	311725	636272	653141	582331	500538	532655	456871	289539	292875	342953	540354	402900	500538	NA	0.161012	0.220777	-0.214953	-0.00961097	0	0	0	0.00782365	0.308085	0.0247328	0.453451
sp|Q86K64|RT17_DICDI	Q86K64	mrps17	Probable 28S ribosomal protein S17, mitochondrial OS=Dictyostelium discoideum GN=mrps17 PE=3 SV=1	205.32	0	5	sp|Q86K64|RT17_DICDI	59581.6	58738.6	61567	68720.2	46111	47237.2	44414.3	26745.5	30796	40645	40545.2	37421	30686.9	28898.8	27901.2	20728.6	22667	16899.4	46849.7	50713.4	44069.1	37809.1	35145.8	35146.4	9623.46	10133.3	9581.55	47237.2	28898.8	35146.4	NA	0.199891	0.398679	-0.718308	-0.482388	0	0	0	4.76615e-05	0.00257618	0.000868283	0.0260208
sp|Q86K84|VP13L_DICDI	Q86K84	vps13l	Vacuolar protein sorting-associated protein 13-like protein OS=Dictyostelium discoideum GN=vps13l PE=3 SV=1	47.38	0.00187793	1	sp|Q86K84|VP13L_DICDI	25.9355	44.0748	28.9994	188.617	58.7586	112.846	340.916	153.37	67.7268	110.034	78.1656	122.993	95.7709	74.8979	102.279	230.574	480.582	374.401	40.142	173.432	182.502	87.8429	137.223	38.0704	639.289	578.062	1588.82	67.7268	110.034	173.432	NA	0.748778	1.47447	0.826581	1.22365	0.111111	0.111111	0	0.0446531	0.0457773	0.0876641	0.135449
sp|Q86KD1|CAND1_DICDI	Q86KD1	cand1	Cullin-associated NEDD8-dissociated protein 1 OS=Dictyostelium discoideum GN=cand1 PE=3 SV=1	39.41	0	1	sp|Q86KD1|CAND1_DICDI	310.704	405.289	451.317	545.853	298.303	325.102	560.907	552.171	545.661	462.801	450.639	388.757	408.958	471.236	297.45	752.609	560.467	759.454	567.107	216.179	1066.91	393.007	798.222	723.978	697.092	532.574	251.54	451.317	462.801	567.107	NA	0.25695	0.584389	0.153023	0.313586	0.333333	0	0	0.22237	0.376854	0.311318	0.516528
sp|Q86KZ5|SBDS_DICDI	Q86KZ5	sbds	Ribosome maturation protein SBDS OS=Dictyostelium discoideum GN=sbds PE=3 SV=2	39.34	0.0070609	1	sp|Q86KZ5|SBDS_DICDI	523.561	492.851	373.35	798.159	420.546	256.718	532.803	390.669	357.768	393.122	325.647	197.864	435.373	572.937	257.165	442.568	418.55	471.24	321.484	290.096	234.408	305.683	387.869	318.626	559.615	628.317	1050.85	420.546	418.55	321.484	NA	0.346955	0.707863	-0.267701	-0.116693	0	0	0.111111	0.182591	0.689635	0.266361	0.785863
sp|Q86L04|TRAP1_DICDI	Q86L04	trap1	TNF receptor-associated protein 1 homolog, mitochondrial OS=Dictyostelium discoideum GN=trap1 PE=2 SV=1	66.94	0.00214133	2	sp|Q86L04|TRAP1_DICDI	2929.01	2557.43	2424.71	2757.67	1603.03	1795.57	2081.07	1005.45	880.95	2186.58	1929.99	1589.38	1450.56	1930.29	1677.72	1311.91	1397.05	1230.67	1230.19	1488	1354.39	1582.04	1698.62	1134.2	768.514	901.379	1705.22	2081.07	1589.38	1354.39	NA	0.365447	0.620639	-0.406102	-0.781323	0	0	0	0.235578	0.0410278	0.326314	0.126637
sp|Q86L05|RL10A_DICDI	Q86L05	rpl10a	60S ribosomal protein L10a OS=Dictyostelium discoideum GN=rpl10a PE=1 SV=1	689.44	0	10	sp|Q86L05|RL10A_DICDI	237634	266281	275214	199398	241352	238940	240190	199286	204940	263668	254941	254548	211811	217877	235149	163654	163815	201406	236219	256816	249432	269684	236145	266308	242551	221578	232852	238940	217877	242551	NA	0.136188	0.125847	-0.0627871	0.0141121	0	0	0	0.277757	0.486934	0.370342	0.625405
sp|Q86L14|PUR9_DICDI	Q86L14	purH	Bifunctional purine biosynthesis protein purH OS=Dictyostelium discoideum GN=purH PE=1 SV=1	1688.86	0	27	sp|Q86L14|PUR9_DICDI	103515	96474.7	116697	124750	118086	122551	89444.3	125127	137977	172183	195849	198249	252182	230714	223267	328195	279525	383041	109802	111726	135581	147232	147375	162412	295324	276810	218661	118086	230714	147375	NA	0.2907	0.46476	1.01542	0.319659	0.020202	0	0.016835	5.43342e-06	0.0123472	0.000235853	0.0657029
sp|Q86L28|Y8993_DICDI	Q86L28	DDB_G0276837	Uncharacterized protein DDB_G0276837 OS=Dictyostelium discoideum GN=DDB_G0276837 PE=4 SV=1	75.73	0.00228833	2	sp|Q86L28|Y8993_DICDI	22407.4	23689.3	18306.4	30141	12529.7	15410.2	33038.2	16868	13818.1	17184.2	15773.3	15904.1	11108.4	10439.5	10767.2	12941.3	15555.4	12282.8	19372.1	20483.5	17675.6	18496.3	18502.9	15086.1	12092.9	13286.6	16790	18306.4	12941.3	17675.6	NA	0.289946	0.355267	-0.382896	-0.20977	0	0	0	0.00610326	0.243843	0.0207992	0.384396
sp|Q86LA2|EIF3L_DICDI	Q86LA2	eif3L	Eukaryotic translation initiation factor 3 subunit L OS=Dictyostelium discoideum GN=eif3L PE=3 SV=1	167.87	0	4	sp|Q86LA2|EIF3L_DICDI	6189.56	4593.11	6499.57	3374.83	4368.12	3902.9	2683.28	3411.91	2908.2	5586.84	6757.87	6590.22	5015.64	4922.62	5390.57	6491.25	3511.66	5788.63	4186.65	4808.61	5565.96	4089.32	2972.17	5351.59	5731.41	4956.66	4345.96	3902.9	5586.84	4808.61	NA	0.351266	0.384144	0.46589	0.277045	0	0	0	0.0176771	0.347185	0.0437648	0.488982
sp|Q8I0H7|HSP7M_DICDI	Q8I0H7	mhsp70	Heat shock 70 kDa protein, mitochondrial OS=Dictyostelium discoideum GN=mhsp70 PE=1 SV=1	1917.53	0	33	sp|Q8I0H7|HSP7M_DICDI	228081	236987	234210	333148	221487	236092	211485	142131	151500	325851	309377	314915	341777	360038	321062	232274	247653	227077	184644	175487	174669	190853	202632	170716	272340	265294	290731	228081	314915	190853	NA	0.165923	0.478516	0.4435	-0.304802	0.0216802	0.00542005	0.0135501	0.00119543	0.851791	0.00641932	0.900006
sp|Q8I8U2|AP1G_DICDI	Q8I8U2	ap1g1	AP-1 complex subunit gamma OS=Dictyostelium discoideum GN=ap1g1 PE=1 SV=1	110.97	0	2	sp|Q8I8U2|AP1G_DICDI	10614.8	10924.6	7850.44	17906.7	8432	8951.72	22562.9	9153.69	8956.66	6673.71	7825.02	6776.87	6896.95	6558.54	7495.34	6885.07	8387.81	5285.94	8062.83	8551.41	7886.47	9457.94	7901.61	7111.52	6315.3	5589.83	7988.36	9153.69	6885.07	7901.61	NA	0.318053	0.309154	-0.481408	-0.35334	0	0	0	0.00344573	0.0183194	0.013973	0.083509
sp|Q8MN58|CLC_DICDI	Q8MN58	clc	Clathrin light chain OS=Dictyostelium discoideum GN=clc PE=1 SV=1	50.16	0.00192308	1	sp|Q8MN58|CLC_DICDI	2246.45	1607.7	1405.77	2621.33	1474.54	1922.15	3518.8	2499.29	1968.56	975.729	1182.36	1494.63	944.168	1322.35	1122.2	2058.27	2557.75	1547.04	2080.04	1983.55	1660.9	1680.64	1832.34	1468.67	926.649	1137.06	1275.15	1968.56	1322.35	1660.9	NA	0.3456	0.432531	-0.443331	-0.388209	0	0	0	0.00856223	0.0909662	0.0262903	0.203615
sp|Q86A21|PSB1_DICDI	Q86A21	psmB1	Proteasome subunit beta type-1 OS=Dictyostelium discoideum GN=psmB1 PE=3 SV=1	69.85	0.00217628	1	sp|Q86A21|PSB1_DICDI	317.564	231.798	105.658	245.967	322.409	312.773	132.028	381.086	278.455	801.188	417.555	764.035	885.485	1192.33	1059.44	1683.09	3432.48	2354.23	261.569	280.047	438.935	678.708	675.989	540.35	523.34	576.146	851.942	278.455	1059.44	540.35	NA	0.634695	0.502412	1.88682	1.06811	0	0	0	1.07036e-05	0.00146399	0.00035346	0.0226534
sp|O61122|SVKA_DICDI	O61122	svkA	Serine/threonine-protein kinase svkA OS=Dictyostelium discoideum GN=svkA PE=1 SV=1	85.28	0.00241255	2	sp|O61122|SVKA_DICDI	918.132	768.402	828.545	483.646	956.135	891.763	221.131	1203.91	923.291	1252.61	1435.49	1395.25	1695.73	1127.11	1750.65	4489.1	3004.99	3922.32	1219.3	1221.82	1426.84	1916.05	1953.18	1827.35	1823.17	1690.48	1900.39	891.763	1695.73	1823.17	NA	1.41908	0.818037	0.973157	1.03054	0.0555556	0.0555556	0	0.00302728	0.00110283	0.0127086	0.018796
sp|Q8MYE8|PAAF1_DICDI	Q8MYE8	paaf1	Probable proteasomal ATPase-associated factor 1 OS=Dictyostelium discoideum GN=paaf1 PE=3 SV=1	362.67	0	8	sp|Q8MYE8|PAAF1_DICDI	1468.16	1790.42	2176.23	5470.42	1779.32	1557.51	2720.46	2293.55	2882.55	1516.35	1743.41	2676.06	2052.85	2972.75	1947.19	3251.56	2630.55	3556.63	3004.13	2951.63	3369.83	2765.51	2256.41	2928.27	20392.2	16207.4	13694.2	2176.23	2630.55	3004.13	NA	0.304407	0.836291	0.257281	0.910809	0.259259	0.246914	0.123457	0.684825	0.0103288	0.753372	0.0604315
tr|Q54PJ6|Q54PJ6_DICDI	Q54PJ6	DDB_G0284509	Uncharacterized protein OS=Dictyostelium discoideum GN=DDB_G0284509 PE=4 SV=1	99.02	0	2	tr|Q54PJ6|Q54PJ6_DICDI	1044.05	881.226	1022.28	2751.87	1342.57	1256.84	2189.99	1364.13	1262.03	2075.64	1755.51	1794.11	2879.02	2638.76	2788.15	6083.45	7390.28	6180.07	1510.39	1791.62	1347.58	2386.42	3435.41	1659.58	5361.94	6105.84	7332.94	1262.03	2788.15	2386.42	NA	0.55518	0.664483	0.994303	1.02368	0	0.0555556	0	0.000244798	0.00295546	0.00217691	0.0283552
sp|P34098|MANA_DICDI	P34098	manA	Lysosomal alpha-mannosidase OS=Dictyostelium discoideum GN=manA PE=1 SV=2	67.67	0.00215517	2	sp|P34098|MANA_DICDI	2193.87	1930.56	2245.2	2451.94	3150.8	2097.26	2061.74	2224.79	1709.17	4038.44	3149.97	4199.28	5790.82	6064.55	7136.59	9535.23	9259.41	11743.6	3944.92	3871.78	3853.3	4909.67	4664.37	6234.65	7270.58	8135.14	6622.24	2193.87	6064.55	4909.67	NA	0.553165	0.368399	1.23984	1.00398	0	0	0	4.87301e-05	3.00956e-05	0.000868283	0.0023595
sp|Q8T154|UCKB_DICDI	Q8T154	udkB	Uridine-cytidine kinase B OS=Dictyostelium discoideum GN=udkB PE=3 SV=2	269.81	0	8	sp|Q8T154|UCKB_DICDI	7298.07	7836.04	8149.17	32340.2	25830.2	28715.7	29414.8	26140.2	24086	8795.03	7509.09	8634.8	17986.7	19238.5	22214.4	31248.7	23644.5	21309.6	6705.76	7983.78	8793.33	19164.5	18958.8	19918.6	35085	39112.9	38081.5	25830.2	19238.5	19164.5	NA	0.216202	0.334002	-0.144768	0.0269484	0	0	0	0.176336	0.890699	0.258891	0.929425
sp|Q8T1V4|RS27_DICDI	Q8T1V4	rps27	40S ribosomal protein S27 OS=Dictyostelium discoideum GN=rps27 PE=3 SV=2	135.01	0	3	sp|Q8T1V4|RS27_DICDI	33322	33036.3	27705.9	33729.9	21175.4	24103.3	28374.9	19748.2	19842	30143	21083.6	25850.9	20176.8	18585	18840.7	16768.2	19350.7	16677.9	33653.2	38025	27787.1	33855.1	33611.5	29415	17223.1	16900.2	19940.1	27705.9	19350.7	29415	NA	0.188571	0.254378	-0.250618	0.00711144	0	0	0	0.00832813	0.856959	0.0259097	0.902224
sp|Q8T295|PRP8_DICDI	Q8T295	prpf8	Pre-mRNA-processing-splicing factor 8 homolog OS=Dictyostelium discoideum GN=prpf8 PE=3 SV=1	119.69	0	4	sp|Q8T295|PRP8_DICDI	1559.78	1863.8	2050.86	2075.25	1441.42	1582.41	3069.78	2066.86	2917.02	1666.56	1603.23	1620.74	1588.72	1402.09	1053.75	1871.37	1126.59	1465.61	2804.07	2281.53	3120.31	2465.67	2044.01	3228.64	1999.51	1566.19	1783.51	2050.86	1588.72	2281.53	NA	0.254893	0.405345	-0.38542	0.291757	0.138889	0.0833333	0.111111	0.00574862	0.359322	0.0201202	0.497718
sp|Q8T2H0|FAM49_DICDI	Q8T2H0	fam49	Protein FAM49 homolog OS=Dictyostelium discoideum GN=fam49 PE=3 SV=2	176.09	0	5	sp|Q8T2H0|FAM49_DICDI	2400.4	2581.45	2100.85	4559.83	3424.21	3060.95	6823.25	5415.55	4344.02	2635.51	2608.21	2920.93	3100.42	3518.13	3939.35	6007.17	6005.95	7186.56	3272.62	3070.51	2884.57	3627.15	4093.83	4393.33	5899.72	5738.78	6304.6	3424.21	3518.13	4093.83	NA	0.254709	0.203457	0.134805	0.257681	0.0888889	0.0666667	0.111111	0.345662	0.123846	0.44041	0.247692
sp|Q8T6B4|ABCF4_DICDI	Q8T6B4	abcF4	ABC transporter F family member 4 OS=Dictyostelium discoideum GN=abcF4 PE=3 SV=1	537.94	0	12	sp|Q8T6B4|ABCF4_DICDI	9873.81	12301.8	11891.1	22456.7	19297.8	13826.3	23065.2	16693.3	18517	16837.8	16353.9	15199.5	28736.4	29934.2	30856	29512	28327.9	22553	6455.36	6577.48	14719.7	14536.8	18547.8	14120.4	41829.3	43785.6	50437	16693.3	28327.9	14719.7	NA	0.219146	0.618426	0.410765	0.03037	0.0277778	0.037037	0.0185185	0.000419185	0.468248	0.00297393	0.607121
sp|Q8T6B7|ABCF2_DICDI	Q8T6B7	abcF2	ABC transporter F family member 2 OS=Dictyostelium discoideum GN=abcF2 PE=3 SV=1	64.22	0.0021097	2	sp|Q8T6B7|ABCF2_DICDI	3053.17	2617.18	2428.82	3554.65	2591.37	3046.87	2351.26	1310.24	1739.57	4091.56	3418.08	3134.58	3322.44	4096.5	3860.16	3227.09	3023.65	3393.71	3208.55	3661.19	3250.97	3989.38	4641.83	3506.8	3166.52	2270.29	3549.82	2591.37	3393.71	3506.8	NA	0.277647	0.23608	0.422343	0.429463	0	0	0	0.00253085	0.00435448	0.0109422	0.0358103
tr|Q54RZ4|Q54RZ4_DICDI	Q54RZ4	orfSGP	Uncharacterized protein OS=Dictyostelium discoideum GN=orfSGP PE=4 SV=1	503.93	0	7	tr|Q54RZ4|Q54RZ4_DICDI	3622.59	2558.09	3822.36	12505.8	3247.97	3796.27	21671.9	19218	17668.2	3737.47	4585.89	6087.22	5773.21	5171.42	5440.9	41957.6	34772.3	40135.1	5235.74	7013.93	6804.22	11089	14436.7	14226.5	56853.2	36941.5	35196.9	3822.36	5773.21	14226.5	NA	0.344091	0.469543	0.671319	0.994292	0.197531	0.123457	0.0987654	0.0363087	0.000526342	0.0754399	0.0116788
sp|Q8T8P3|ABCD2_DICDI	Q8T8P3	abcD2	ABC transporter D family member 2 OS=Dictyostelium discoideum GN=abcD2 PE=3 SV=1	114.15	0	4	sp|Q8T8P3|ABCD2_DICDI	2246.98	2130.68	1957.66	3835.71	2294.65	2097.01	4302.21	2009.38	2100.57	2134.38	1391.82	2464.12	2499.59	2214.73	1638.96	1150.01	986.664	1502.22	2015.69	1581.77	1773.16	1754.49	1841.82	2274.06	3620.85	3819.95	3381.52	2130.68	1638.96	2015.69	NA	0.385729	0.439376	-0.483681	-0.156711	0.166667	0.0277778	0.0833333	0.0246372	0.709623	0.0561498	0.794778
sp|Q8TA03|6PGD_DICDI	Q8TA03	gnd	6-phosphogluconate dehydrogenase, decarboxylating OS=Dictyostelium discoideum GN=gnd PE=1 SV=1	125.47	0	4	sp|Q8TA03|6PGD_DICDI	3044.66	2393.67	2136.73	5561.68	3072.02	2705.02	4590.91	3274.96	2321.52	1636.4	1675.12	1592.99	2403.21	3207.27	2518.08	2058.57	3268.52	2216.62	2613.61	3112.37	2169.41	2786.26	2824.22	2775.33	3836.26	5230.47	5030.36	3044.66	2216.62	2824.22	NA	0.318543	0.434378	-0.42367	0.0218938	0	0	0	0.014297	0.733467	0.0376178	0.813733
sp|Q8WQ85|VILD_DICDI	Q8WQ85	vilA	Villidin OS=Dictyostelium discoideum GN=vilA PE=1 SV=2	204.72	0	6	sp|Q8WQ85|VILD_DICDI	8965.81	8430.62	8295.91	10604.7	8929.8	8849.56	8767.09	5866.93	5870.83	3684.49	4171.05	4052.87	4414.04	4563.28	4536.24	2085.23	2534.02	3713.04	12802	11680.1	11108.4	12772.6	11148.3	13493.5	1655.76	1818.35	1554.25	8767.09	4052.87	11148.3	NA	0.232817	0.565593	-1.03346	0.320127	0	0.0185185	0	4.7682e-06	0.330522	0.000233642	0.474018
sp|Q94464|DYNA_DICDI	Q94464	dymA	Dynamin-A OS=Dictyostelium discoideum GN=dymA PE=1 SV=2	95.4	0	2	sp|Q94464|DYNA_DICDI	1922.74	1426.35	2025.73	2253.65	2019.73	1851.2	2247.43	2061.01	1161.15	1546.75	2215.18	1798.95	2685.22	3197.31	3257.16	3677.95	2106.29	4361.7	1438.56	1374.09	1606.42	2066.37	1998.6	2668.21	1718.46	1549.68	2051.41	2019.73	2685.22	1718.46	NA	0.563344	0.350414	0.635097	-0.125165	0.0555556	0	0	0.0354061	0.788838	0.0746193	0.851968
sp|Q94465|GCH1_DICDI	Q94465	gchA	GTP cyclohydrolase 1 OS=Dictyostelium discoideum GN=gchA PE=1 SV=2	600.14	0	11	sp|Q94465|GCH1_DICDI	72716.5	69668.9	79043.2	53007.8	63978.5	56136.5	36423	39635.1	42340.4	151480	135484	156841	151770	153494	156527	174455	236320	184418	74576.2	69642.8	68172.9	60583.3	66180.2	54947.1	28583.7	30425.1	35178.5	56136.5	156527	60583.3	NA	0.445822	0.138263	1.4794	-0.0308973	0.0396825	0	0.00793651	6.47645e-06	0.364949	0.000253877	0.503142
sp|Q94469|G3P_DICDI	Q94469	gpdA	Glyceraldehyde-3-phosphate dehydrogenase OS=Dictyostelium discoideum GN=gpdA PE=1 SV=2	1051.09	0	13	sp|Q94469|G3P_DICDI	132234	147315	171012	251723	228765	225731	272727	299704	316110	199795	229792	197897	254469	284437	284970	353056	323567	444467	139385	135564	159320	213793	185110	261171	273073	244248	267302	228765	284437	213793	NA	0.145322	0.127901	0.336203	-0.119921	0.00529101	0	0	0.00430593	0.330008	0.0164408	0.474018
sp|Q95UQ1|GDIR1_DICDI	Q95UQ1	rdiA	Putative rho GDP-dissociation inhibitor 1 OS=Dictyostelium discoideum GN=rdiA PE=1 SV=1	108.23	0	3	sp|Q95UQ1|GDIR1_DICDI	7267.69	7694.88	5908.81	10976.7	7013.12	5891.13	13100.5	10980.4	8306.59	5561.18	5796.9	6053.01	7151.74	8937.52	8274.13	17155.7	16680.8	13267.7	8734.35	8059.05	6333.58	9099.04	14511.8	7886.9	8272.39	9292.09	9396.48	7694.88	8274.13	8734.35	NA	0.310702	0.365099	0.349818	0.100155	0	0	0.037037	0.448399	0.568116	0.538079	0.690904
sp|Q95VZ3|CARML_DICDI	Q95VZ3	carmil	Protein CARMIL OS=Dictyostelium discoideum GN=carmil PE=1 SV=1	70.03	0.00218103	2	sp|Q95VZ3|CARML_DICDI	27.5793	38.1136	34.2025	301.749	59.5393	38.5843	734.58	285.8	146.951	162.998	58.4184	50.4379	153.301	301.782	263.628	209.875	960.767	341.558	60.3658	192.646	53.6763	95.4632	47.6592	195.846	1802.06	1921.61	2798.28	59.5393	209.875	192.646	NA	0.791172	1.19961	1.2168	1.29465	0.5	0.277778	0.222222	0.0575326	0.0199586	0.105651	0.0850559
sp|Q95YL5|PEFA_DICDI	Q95YL5	pefA	Penta-EF hand domain-containing protein 1 OS=Dictyostelium discoideum GN=pefA PE=1 SV=1	130.63	0	2	sp|Q95YL5|PEFA_DICDI	11718.9	10009.7	8449.02	15315.5	6458.05	6359.38	14240.5	7147.67	6797.56	7992.94	7179.29	7046.16	6184.04	6656.59	8509.38	13715.7	15120.9	17858.8	10865.1	10806.6	10309.9	10062.4	12615.4	11235.4	3168.1	3516.79	4380.1	8449.02	7992.94	10309.9	NA	0.612207	0.579402	-0.054174	-0.109128	0.037037	0	0	0.904512	0.400913	0.929813	0.541923
sp|Q95ZG8|GBG_DICDI	Q95ZG8	gpgA	Guanine nucleotide-binding protein subunit gamma OS=Dictyostelium discoideum GN=gpgA PE=1 SV=1	57.95	0.00201816	1	sp|Q95ZG8|GBG_DICDI	1771.15	1695.32	1536.26	3810.59	3229.87	2058.15	8206.07	3813.8	2664.46	1939.22	1102.3	1095.17	2290.66	3216.38	2975.78	3333.44	4372.22	3979.8	1591.48	2136.28	1833.69	2889.5	5587.01	2618.93	4024.57	4047.99	5405.08	2664.46	2975.78	2889.5	NA	0.40211	0.397401	-0.00603787	0.255331	0	0	0	0.360298	0.508573	0.454943	0.637614
sp|Q967U1|PSME_DICDI	Q967U1	psmE3	Proteasome activator 28 OS=Dictyostelium discoideum GN=psmE3 PE=1 SV=1	247.81	0	6	sp|Q967U1|PSME_DICDI	1637.08	1134.91	1122.08	3441.14	1709.33	1594.84	2067.55	1678.52	1657.16	1392.24	1612.18	1454.01	2185.11	2320.58	2461.59	4012.23	5014.71	6155.91	1483.45	1052.22	1607.79	2394.77	2211.53	2106.88	13507.5	14062.2	20410.2	1657.16	2320.58	2211.53	NA	0.571299	1.13437	0.506438	0.401698	0.0740741	0.0185185	0.0185185	0.0312318	0.0385636	0.0677649	0.120614
sp|Q9BIW4|LIMD_DICDI	Q9BIW4	limD	LIM domain-containing protein D OS=Dictyostelium discoideum GN=limD PE=2 SV=1	53.12	0.00196078	1	sp|Q9BIW4|LIMD_DICDI	128.065	139.867	7.1683	8.27712	319.901	404.643	172.226	862.102	519.944	69.9892	22.3905	22.8865	213.964	28.7666	23.092	49.4755	614.815	455.032	97.6687	132.138	270.269	234.266	102.575	326.521	2396.01	1871.59	2483.26	172.226	49.4755	270.269	NA	2.38676	1.39744	-0.871669	1.11833	0.222222	0.222222	0.111111	0.338803	0.0468705	0.433549	0.136435
sp|Q9BIW5|LIMC_DICDI	Q9BIW5	limC	LIM domain-containing protein C OS=Dictyostelium discoideum GN=limC PE=2 SV=1	56.09	0.00199005	1	sp|Q9BIW5|LIMC_DICDI	1963.25	1289.1	1098.68	2018.74	911.621	918.683	3503.82	1533.18	1253.26	2710.28	2925.65	2407.93	1358.3	1703.52	2063.65	2444.06	1681.45	878.094	1892.27	1982.42	2158.28	1597.1	2089.5	1255.65	2318.02	2661.9	3055.8	1289.1	2063.65	2089.5	NA	0.478291	0.419319	0.465197	0.620893	0	0	0	0.140608	0.0504281	0.214468	0.14394
sp|Q9BMX0|ERF1_DICDI	Q9BMX0	erf1	Eukaryotic peptide chain release factor subunit 1 OS=Dictyostelium discoideum GN=erf1 PE=2 SV=2	162.64	0	3	sp|Q9BMX0|ERF1_DICDI	10345.4	10449.1	8090.46	5834.57	9123.25	10075.6	5930.73	6163.04	6237.25	8907.11	7622.76	6630.94	5514.51	5808.4	7020.15	5520.02	5073.77	9221.68	8403.21	7598.01	8728.01	9933.76	9130.9	8214.53	6472.45	7408.16	9180.95	8090.46	6630.94	8403.21	NA	0.280528	0.291885	-0.280583	0.109431	0	0	0	0.100537	0.585361	0.165822	0.701002
sp|Q9GPF1|AP3M_DICDI	Q9GPF1	apm3	AP-3 complex subunit mu OS=Dictyostelium discoideum GN=apm3 PE=2 SV=1	41.36	0.00449236	1	sp|Q9GPF1|AP3M_DICDI	423.594	390.343	315.448	734.081	316.667	226.886	1093.71	408.868	356.817	367.508	279.9	263.163	348.196	401.626	378.803	399.688	472.937	569.14	417.276	414.814	355.604	345.91	431.287	310.103	447.029	459.608	849.701	390.343	378.803	417.276	NA	0.464009	0.503804	-0.204908	0.168766	0	0	0	0.484889	0.936956	0.576572	0.955646
sp|Q9GPM4|PGK_DICDI	Q9GPM4	pgkA	Phosphoglycerate kinase OS=Dictyostelium discoideum GN=pgkA PE=1 SV=2	58.57	0.00203046	2	sp|Q9GPM4|PGK_DICDI	1443.16	1502.4	999.984	1604.26	1077.86	677.667	2107.29	1284.51	675.679	767.206	797.558	1143.27	795.832	1022.55	612.816	1903.01	2048.31	1553.16	1040.63	1758.71	867.454	909.693	1687.7	1121.28	1150.79	1100.94	1077.01	1284.51	1022.55	1100.94	NA	0.565468	0.422648	-0.145122	-0.205118	0.0555556	0.0555556	0	0.596796	0.868047	0.679411	0.91145
sp|Q9GPS1|LYRM7_DICDI	Q9GPS1	lyrm7	Complex III assembly factor LYRM7 OS=Dictyostelium discoideum GN=lyrm7 PE=3 SV=1	61.77	0.00207254	1	sp|Q9GPS1|LYRM7_DICDI	2269.21	1677.08	1751.93	271.289	1072.64	978.936	153.379	133.49	168.845	1795.8	2323.04	1550.06	865.107	837.858	886.008	594.384	209.392	395.214	1614.72	1846.21	2158.5	731.617	1032.31	925.667	258.165	237.234	148.837	978.936	865.107	925.667	NA	0.653428	0.468829	0.470061	0.138614	0	0.222222	0.222222	0.0676727	0.171687	0.120947	0.308721
sp|Q9GRF8|EF1B_DICDI	Q9GRF8	efa1B	Elongation factor 1-beta OS=Dictyostelium discoideum GN=efa1B PE=1 SV=1	1024.16	0	15	sp|Q9GRF8|EF1B_DICDI	326578	330248	390300	170851	249472	280438	112665	230441	297464	345480	451358	474071	388144	269533	281670	358198	196305	275842	397173	366588	487071	346011	315917	495777	195263	161413	62724	280438	345480	346011	NA	0.540783	0.446574	0.111582	0.319546	0.031746	0.00529101	0	0.0831514	0.73015	0.142962	0.811584
sp|Q9GRX6|AIFM1_DICDI	Q9GRX6	aif	Apoptosis-inducing factor 1, mitochondrial OS=Dictyostelium discoideum GN=aif PE=2 SV=1	105.29	0	3	sp|Q9GRX6|AIFM1_DICDI	395.66	1561.6	2787.73	1884.17	3546.17	3771.95	919.997	2191.88	2010.45	6557.62	9268.9	8812.16	6358.05	5975.96	5836.83	2699.77	3047.5	2912.22	1572.01	1790.39	2235.4	2258.93	1405.07	1944.43	2379.08	1613.87	909.035	2010.45	5975.96	1790.39	NA	1.14753	0.915893	1.55313	-0.318557	0.037037	0	0	0.00117958	0.904848	0.00640394	0.938361
sp|Q9GS21|RL28_DICDI	Q9GS21	rpl28	60S ribosomal protein L28 OS=Dictyostelium discoideum GN=rpl28 PE=2 SV=1	750.32	0	11	sp|Q9GS21|RL28_DICDI	954636	924988	747654	1.04397e+06	588648	595306	829643	456530	442165	623064	611362	585198	516334	546216	525444	376802	432835	409193	843205	914442	776627	695181	732888	592760	370973	412371	498128	747654	525444	695181	NA	0.254839	0.260935	-0.353446	-0.016543	0.037037	0.0555556	0.0246914	0.00659715	0.311518	0.0220405	0.456424
sp|Q9NA13|IPLA_DICDI	Q9NA13	iplA	Inositol 1,4,5-trisphosphate receptor-like protein A OS=Dictyostelium discoideum GN=iplA PE=2 SV=1	417.83	0	9	sp|Q9NA13|IPLA_DICDI	31287	31049	28027	37862.6	24270.2	24345.7	51011.4	34455.8	33603.7	25091	25118.9	24222.9	17442.7	14899.4	13749	15556.2	16381.8	8701.14	38687.4	40613.4	36072.8	33369.3	32141.8	29000	8098.18	9559.47	9203.36	31287	16381.8	32141.8	NA	0.384234	0.569811	-0.824338	0.252388	0.0222222	0	0	0.00077066	0.173098	0.00455425	0.310783
sp|Q9NCL8|PITP1_DICDI	Q9NCL8	pitA	Phosphatidylinositol transfer protein 1 OS=Dictyostelium discoideum GN=pitA PE=1 SV=1	50.1	0.00192123	1	sp|Q9NCL8|PITP1_DICDI	2053.2	1844.98	1213.12	2825.12	970.248	833.689	2641.34	941.295	638.004	1324.64	997.921	971.431	717.961	948.227	763.092	836.255	959.276	530.07	1925.78	1813.99	1455.35	1048.22	1390.96	954.106	568.325	571.812	827.523	1213.12	948.227	1048.22	NA	0.399761	0.465241	-0.320539	-0.0244343	0	0	0	0.0149017	0.251141	0.0388566	0.392741
sp|Q9NGQ2|KIF1_DICDI	Q9NGQ2	kif1	Kinesin-related protein 1 OS=Dictyostelium discoideum GN=kif1 PE=1 SV=1	69.1	0.00217155	2	sp|Q9NGQ2|KIF1_DICDI	1028.46	646.832	459.245	1390.85	740.441	921.115	2493.49	1476.95	1085.77	724.214	430.561	483.774	649.62	1070.03	956.732	1524.99	1966.1	2313.23	579.257	659.825	792.819	1126.75	1394.64	869.367	994.036	1050.07	2236.3	1028.46	956.732	994.036	NA	0.499812	0.541889	0.0547333	-0.0834151	0	0	0	0.713499	0.911449	0.780535	0.942105
sp|Q9NKW1|MFEA_DICDI	Q9NKW1	mfeA	Peroxisomal multifunctional enzyme A OS=Dictyostelium discoideum GN=mfeA PE=2 SV=1	709.41	0	14	sp|Q9NKW1|MFEA_DICDI	16146.3	13774.6	14417.2	33205.1	20792.2	22057.5	32534.1	23454.7	21568.2	13748	13830.4	14737.5	22268.8	19248.4	18187.8	15474.9	19103.7	16752	11192.5	12145.4	10349.9	14690.1	16096.2	12553.3	73382.6	75360.5	84503	21568.2	16752	14690.1	NA	0.20706	0.868549	-0.278299	-0.369329	0	0.031746	0.00793651	0.0244331	0.691035	0.0560254	0.785936
sp|Q9TGM3|MP36_DICDI	Q9TGM3	DidioMp36	Uncharacterized mitochondrial protein Mp36 OS=Dictyostelium discoideum GN=DidioMp36 PE=4 SV=1	1198.37	0	27	sp|Q9TGM3|MP36_DICDI	205841	204546	194263	172964	129126	141904	110556	83169.2	92118.8	128335	126821	123437	92294.3	81278.8	79702.9	67662.4	80275.5	54272.9	158792	169099	156318	121962	115797	115329	28313.6	29621.5	36554.4	141904	81278.8	115797	NA	0.196819	0.372744	-0.689632	-0.374396	0.0191571	0.0229885	0.0306513	5.46322e-05	0.00570334	0.000904894	0.0438374
sp|Q9U1M8|MYOI_DICDI	Q9U1M8	myoI	Myosin-I heavy chain OS=Dictyostelium discoideum GN=myoI PE=1 SV=1	356.1	0	11	sp|Q9U1M8|MYOI_DICDI	10668.6	13169.2	12384.1	10320.9	13333.8	13027.5	5826.02	8667.92	8463.47	9971.47	10113.4	9484.29	9431.16	9054.97	8818.28	8978.98	7698.52	7568.47	15723.5	13410.8	16139.7	14868.2	13977.7	17799.2	7044.8	6449.7	6153.88	10668.6	9054.97	13977.7	NA	0.291788	0.245304	-0.171105	0.274049	0.0606061	0.0707071	0.040404	0.140139	0.317446	0.214035	0.463747
sp|Q9U1M9|DYNB_DICDI	Q9U1M9	dymB	Dynamin-B OS=Dictyostelium discoideum GN=dymB PE=3 SV=1	356.2	0	9	sp|Q9U1M9|DYNB_DICDI	34140.2	29439.3	30702.5	18023.6	13984	17678.7	15623.8	13525.1	19693.4	17918.1	21264.3	17213.1	13245.8	12465.2	10287.6	13761.9	12019.4	11911	17092.4	20773.2	19722.2	8849.28	8582.23	9877.07	13475	10938.3	12802.4	18023.6	13245.8	12802.4	NA	0.210576	0.19721	-0.469313	-0.63854	0.037037	0.0123457	0.0246914	0.000943222	0.000375406	0.00546418	0.00939313
sp|Q9U3X4|SDHA_DICDI	Q9U3X4	sdhA	Succinate dehydrogenase [ubiquinone] flavoprotein subunit, mitochondrial OS=Dictyostelium discoideum GN=sdhA PE=3 SV=1	1772.48	0	24	sp|Q9U3X4|SDHA_DICDI	510091	529163	566687	524406	475816	518165	391456	369972	392906	544972	596685	602088	676940	528409	583890	424215	444757	382755	325611	294628	312487	324640	297273	352986	350656	348890	283566	510091	544972	324640	NA	0.0804833	0.201854	0.151251	-0.647604	0.0672515	0.0497076	0.0467836	0.0772898	0.00114708	0.134258	0.019271
sp|Q9U641|CMFB_DICDI	Q9U641	cmfB	Conditioned medium factor receptor 1 OS=Dictyostelium discoideum GN=cmfB PE=1 SV=1	723.35	0	13	sp|Q9U641|CMFB_DICDI	166841	159762	160301	189080	153410	160263	112782	101435	102127	154282	151228	148276	172280	161962	160448	86073.2	103019	97874.1	126576	137841	127822	138839	134796	135965	98192.8	108192	95035.5	159762	151228	127822	NA	0.088254	0.114889	-0.0791975	-0.212916	0.0416667	0.0138889	0.00694444	0.306575	0.0627268	0.400592	0.163239
sp|Q9XPI7|RT02_DICDI	Q9XPI7	mrps2	Ribosomal protein S2, mitochondrial OS=Dictyostelium discoideum GN=mrps2 PE=3 SV=1	154.46	0	2	sp|Q9XPI7|RT02_DICDI	3325.29	4646.97	5363.67	3202.82	4724.84	3961.31	2067.59	2285.1	3650.75	4326.61	4944.57	4573.42	3868.43	3418.94	3028.96	3254.19	1871.7	2238.83	3484.98	3871.77	4028.47	3036.23	3161.53	5047.96	1005.7	913.493	1114.86	3650.75	3418.94	3161.53	NA	0.319541	0.425428	-0.229947	-0.412987	0.037037	0	0	0.622905	0.0291716	0.700611	0.104273
sp|Q9XPI8|RT04_DICDI	Q9XPI8	mrps4	Ribosomal protein S4, mitochondrial OS=Dictyostelium discoideum GN=mrps4 PE=3 SV=1	253.65	0	7	sp|Q9XPI8|RT04_DICDI	18572.4	21870.3	19924.9	23692.1	14844.7	15865.5	15289.8	9166.26	13442.2	14630.5	16363.9	15438.8	13229.4	12182	11786.6	9204.59	8353.08	7419.65	13783.1	14491.2	12810.9	12976.4	10219.4	13349.1	8068.64	6153.74	6297.19	15865.5	12182	12810.9	NA	0.17235	0.17822	-0.418452	-0.59379	0	0.015873	0	0.000743215	0.000278614	0.00443593	0.00799147
sp|Q54YZ0|UGPA2_DICDI	Q54YZ0	ugpB	UTP--glucose-1-phosphate uridylyltransferase 2 OS=Dictyostelium discoideum GN=ugpB PE=2 SV=1	841.68	0	18	sp|Q54YZ0|UGPA2_DICDI	8101.94	6806.6	5936.41	12658.9	7559.51	7023.23	12320.5	8545.33	7182.75	12882.3	11320.6	12828.7	19464.7	20384.4	22579.8	32695	38735.7	45887.6	9700.6	10746.6	10057	16239.8	15052.3	15530.4	79362.3	80902.3	84490.8	7559.51	20384.4	15530.4	NA	0.547221	0.962244	1.40801	0.993622	0.0308642	0.0308642	0.0308642	7.07038e-05	0.00244452	0.0010525	0.0260208
sp|Q54ND0|Y5202_DICDI	Q54ND0	DDB_G0285345	Uncharacterized transmembrane protein SSD449 OS=Dictyostelium discoideum GN=DDB_G0285345 PE=2 SV=1	66.41	0.00213447	1	sp|Q54ND0|Y5202_DICDI	3953.73	3256.44	2741.01	10954.5	5905.93	5069.56	19866.9	8274.13	8148.53	4568.75	5033.56	4357.51	6689.36	6422.48	7845.82	8473.95	9429.93	7241.96	8547.8	8952.55	7462.11	13951.2	14229.6	10082	11446.7	12283	15522	5905.93	6689.36	11446.7	NA	0.374166	0.370677	0.188639	0.991845	0	0	0	0.85833	0.0045755	0.89964	0.0369706
sp|Q9XZE5|PP2AA_DICDI	Q9XZE5	pho2a	Serine/threonine-protein phosphatase 2A catalytic subunit A OS=Dictyostelium discoideum GN=pho2a PE=1 SV=1	60.9	0	1	sp|Q9XZE5|PP2AA_DICDI	147.816	435.78	382.131	104.5	449.536	443.169	36.5974	447.203	771.037	81.1281	143.003	7.47529	841.093	658.571	245.896	672.773	518.42	1413.71	503.369	364.796	467.919	600.087	738.693	997.445	1897.43	1986.8	640.489	435.78	518.42	640.489	NA	1.68722	2.05869	0.213192	1.17038	0	0	0	0.984307	0.0177588	0.989355	0.0818995
sp|Q9XZJ3|CUL2_DICDI	Q9XZJ3	culB	Cullin-2 OS=Dictyostelium discoideum GN=culB PE=2 SV=1	42.24	0.00452489	1	sp|Q9XZJ3|CUL2_DICDI	65.0631	75.8872	86.4659	79.0406	91.1562	109.133	185.496	197.42	214.547	111.034	67.8725	97.9819	99.8635	105.898	160.228	130.082	166.496	130.713	92.6184	37.7694	38.7796	30.7444	99.8442	53.8196	225.764	214.387	237.631	91.1562	111.034	92.6184	NA	0.331993	0.462196	0.180385	0.118949	0	0.111111	0	0.774483	0.143226	0.833953	0.27612
sp|Q9Y1W0|FAD5A_DICDI	Q9Y1W0	fadA	Delta(5) fatty acid desaturase A OS=Dictyostelium discoideum GN=fadA PE=1 SV=1	101.42	0	3	sp|Q9Y1W0|FAD5A_DICDI	1888.93	944.783	1127.1	4677.5	4450.43	5267.13	2848.54	2768.75	1884.25	1040.27	931.244	1206.42	1884.75	1953.74	2446.96	1255.36	1304.2	1069.45	839.35	1481.93	3194.85	9376.95	6779.11	7230.54	2520.99	2531.08	1885.19	2768.75	1255.36	2531.08	NA	0.416642	0.509821	-1.08607	0.457085	0.037037	0.333333	0	0.000516362	0.241284	0.00337357	0.3832
tr|Q55E97|Q55E97_DICDI	Q55E97	DDB0190183	Uncharacterized protein OS=Dictyostelium discoideum GN=DDB0190183 PE=4 SV=1	78.69	0.00232288	2	tr|Q55E97|Q55E97_DICDI	1081.3	684.972	725.037	1100.16	801.781	686.931	1552.19	1429.26	967.464	1189.42	1066.92	1109.72	1613.22	1668.33	1885.46	4444.31	4408.75	4815.25	1244.95	1730.84	1421.39	2068.92	2424.75	1617.88	1531.35	1660.91	1914.87	967.464	1668.33	1660.91	NA	0.505624	0.364932	1.05713	0.971173	0	0	0	0.000365207	0.00128599	0.00284426	0.0207168
sp|Q54BC2|H2BV1_DICDI	Q54BC2	H2Bv1	Histone H2B.v1 OS=Dictyostelium discoideum GN=H2Bv1 PE=3 SV=1	126.88	0	4	sp|Q54BC2|H2BV1_DICDI	3403.33	3223.88	3095.56	5388.13	3123.49	2749.26	6205.87	3289.97	3662.01	5526.2	4309.15	4871.82	6544.78	6884.31	7692.67	12971.8	15120.5	16691.2	4442.93	4116.89	4419.77	5800.01	6069.26	5793.17	16933	18266.4	19887.3	3289.97	6884.31	5800.01	NA	0.53302	0.68942	1.06367	0.958364	0.0277778	0.25	0.0833333	0.000405034	0.0024062	0.00297155	0.0260208
sp|Q86AW9|GUAD_DICDI	Q86AW9	guaD	Guanine deaminase OS=Dictyostelium discoideum GN=guaD PE=1 SV=1	157.79	0	4	sp|Q86AW9|GUAD_DICDI	381.034	428.878	637.487	1770.94	1643.57	1720.1	13398.9	9049.15	6885.38	637.883	673.997	658.226	841.049	841.108	1731.85	6887.91	6316.53	7910.8	650.307	979.539	923.28	4033.64	4474.36	4091.86	11285.4	11932.7	13362.1	1720.1	841.108	4091.86	NA	0.470701	0.319814	0.00981641	0.956535	0.0833333	0.111111	0	0.36055	0.000901163	0.454943	0.0165589
tr|B0G0Z7|B0G0Z7_DICDI	B0G0Z7	DDB_G0294597	Beta-lactamase family protein OS=Dictyostelium discoideum GN=DDB_G0294597 PE=4 SV=1	2300.16	0	33	tr|B0G0Z7|B0G0Z7_DICDI	3.33813e+06	3.42826e+06	4.13931e+06	4.14721e+06	4.70819e+06	4.40782e+06	3.98935e+06	4.01181e+06	4.47372e+06	3.75683e+06	4.06694e+06	3.98331e+06	4.27806e+06	3.87566e+06	3.91675e+06	2.61198e+06	2.38648e+06	2.35117e+06	3.438e+06	3.26503e+06	3.51755e+06	3.63033e+06	3.17749e+06	4.1265e+06	3.00218e+06	3.01784e+06	2.55061e+06	4.13931e+06	3.87566e+06	3.26503e+06	NA	0.271775	0.178312	-0.170411	-0.234819	0.0196078	0.0043573	0.00217865	0.0959571	0.0332591	0.161127	0.112476
tr|B0G117|B0G117_DICDI	B0G117	ilvB	Thiamine pyrophosphate-binding enzyme family protein OS=Dictyostelium discoideum GN=ilvB PE=3 SV=1	406.65	0	8	tr|B0G117|B0G117_DICDI	5488.01	5162.96	6307.84	6767.42	8957.51	8560.29	12462.2	15062.1	17060.3	7338.18	7785.96	6705.9	8345.4	10637.1	12181.8	11913.3	12193.3	11779.3	5910.9	6055.91	6938.31	9001.42	7849.54	12281.6	23577.1	25370.1	18223.4	8560.29	10637.1	9001.42	NA	0.244684	0.252983	0.247939	0.230143	0.0777778	0	0.0222222	0.315373	0.0392184	0.410263	0.122336
tr|B0G128|B0G128_DICDI	B0G128	DDB_G0279539	RNA-binding region RNP-1 domain-containing protein OS=Dictyostelium discoideum GN=DDB_G0279539 PE=4 SV=1	691.29	0	17	tr|B0G128|B0G128_DICDI	25356.3	24156.5	23422.4	32035.5	22007.6	20590.3	95550.5	55619.2	33905	22048	22741.9	21933.1	17137.8	19998.5	20894.7	15975	17029.4	20672	20984.8	21484.2	17928.1	16542.8	14636.4	15971.5	133045	133069	150766	25356.3	20672	20984.8	NA	0.441072	0.904341	-0.201693	-0.272997	0.0457516	0.0849673	0.0392157	0.0250409	0.682718	0.0569596	0.780249
tr|B0G141|B0G141_DICDI	B0G141	efa1G	Glutathione S-transferase domain-containing protein OS=Dictyostelium discoideum GN=efa1G PE=4 SV=1	1102.6	0	16	tr|B0G141|B0G141_DICDI	318977	322265	331142	382675	324519	309686	338822	265475	306719	324869	346344	327014	352534	401082	342298	297280	245225	303262	302647	316045	425639	333481	345266	385628	149043	162778	160111	322265	327014	316045	NA	0.109093	0.34325	-0.0163559	-0.0758161	0.0241546	0	0.00966184	0.872834	0.190073	0.907562	0.32939
tr|B0G147|B0G147_DICDI	B0G147	DDB_G0284369	Defective in cullin neddylation protein OS=Dictyostelium discoideum GN=DDB_G0284369 PE=4 SV=1	443.32	0	10	tr|B0G147|B0G147_DICDI	23014.1	20898.6	21791.2	52806	39152.9	41310.8	88421.5	75108.2	96629.4	27689.5	26954.3	27330.6	44223.6	51548.3	49127.3	78909.1	53768.8	87256	25519	23305.3	30696.9	51182.8	37233	64387.2	48835	48348	35245.8	41310.8	49127.3	37233	NA	0.213173	0.406349	0.250006	-0.0450417	0.0505051	0	0.010101	0.61319	0.428477	0.691382	0.570656
tr|B0G191|B0G191_DICDI	B0G191	DDB_G0291800	Glutathione-dependent formaldehyde-activating, GFA family protein OS=Dictyostelium discoideum GN=DDB_G0291800 PE=4 SV=1	143.29	0	3	tr|B0G191|B0G191_DICDI	4676.18	4007.34	3950.44	10049.4	5020.4	5505.14	18058	11539.6	10052	4335.05	4465.52	4417.3	5535.22	6308.75	5449.12	14788.3	17174.3	15233.4	2219.61	2964.94	2561.97	3124	5023.65	3596.74	4795.5	4297.92	5982.97	5505.14	5535.22	3596.74	NA	0.28542	0.414894	0.156184	-0.748555	0	0	0	0.695061	0.000852931	0.762492	0.0161782
tr|B0G198|B0G198_DICDI	B0G198	DDB_G0295683	LIM-type zinc finger-containing protein OS=Dictyostelium discoideum GN=DDB_G0295683 PE=4 SV=1	176.23	0	4	tr|B0G198|B0G198_DICDI	13024.1	14309.9	12112	23503.1	7154.55	10168.9	20068.5	8753.79	7821.78	11802.3	10385.1	10201.1	7766.91	9377.22	9094.89	11879.2	13479.2	10893.4	21028.2	19255	13127.7	5889.42	11044.5	6593.9	11900.4	12539.1	22647	12112	10385.1	12539.1	NA	0.417343	0.610233	-0.161035	0.428216	0.111111	0.0555556	0.0555556	0.353674	0.853354	0.449158	0.900199
tr|C7FZV9|C7FZV9_DICDI	C7FZV9	DDB_G0268500	Uncharacterized protein OS=Dictyostelium discoideum GN=DDB_G0268500 PE=4 SV=1	1104.63	0	27	tr|C7FZV9|C7FZV9_DICDI	31500.2	29106.4	28693.1	42822.4	31784.5	32034.1	83131.4	68711.8	67569.6	32785.7	36895.3	34056.1	36585.7	37084.7	35581.6	63522.7	53761	57809.6	33917.2	33376.4	35612.7	39359.4	34097.6	40313.1	87789.5	96769.9	98400.8	32034.1	36895.3	39359.4	NA	0.190835	0.148098	0.0577082	0.197491	0.037037	0.0864198	0.0452675	0.862975	0.0755753	0.902899	0.18099
tr|C7G018|C7G018_DICDI	C7G018	imp4	U3 small nucleolar ribonucleoprotein protein OS=Dictyostelium discoideum GN=imp4 PE=4 SV=1	38.9	0.00879507	1	tr|C7G018|C7G018_DICDI	1488.04	1777.76	2229.69	97.1359	1816.77	1594.78	23.9534	1294.14	2008.64	2484.2	2576.94	2747.07	2351.43	1706.7	1618.11	1362.67	1057.29	1152.29	2978.22	4277.03	3904.8	2022.94	2308.99	2936.83	1884.08	1792.28	1213.14	1594.78	1706.7	2308.99	NA	1.94827	2.08747	0.301048	0.880901	0	0	0	0.10977	0.0299834	0.175764	0.10557
tr|C7G051|C7G051_DICDI	C7G051	rpl39	60S ribosomal protein L39 OS=Dictyostelium discoideum GN=rpl39 PE=3 SV=1	72.44	0.00224215	2	tr|C7G051|C7G051_DICDI	68989.3	57393.5	42694.3	44926.7	27352	34982.8	35346.2	23729.9	23082.8	42539.1	36207.1	35008.9	26666	25303	28442.7	22040.5	23041.7	12176.4	65457.2	51182.2	50644.1	35089.8	36822.3	27046.3	16319.6	19635.4	21642.9	35346.2	26666	35089.8	NA	0.220662	0.279282	-0.664614	-0.165245	0	0	0	0.0015407	0.242838	0.00765347	0.383887
tr|C7G062|C7G062_DICDI	C7G062	DDB_G0295753	Mitochondrial substrate carrier family protein OS=Dictyostelium discoideum GN=DDB_G0295753 PE=3 SV=1	61.5	0.00206398	2	tr|C7G062|C7G062_DICDI	1307.88	2130.01	1519.34	2234.55	1553.55	1837.13	1375.66	284.075	392.135	1607.42	1102.77	1528.13	1347.02	1878.03	1654.6	691.178	179.608	649.819	557.513	671.034	331.911	314.017	337.141	496.872	327.663	610.288	482.132	1519.34	1347.02	482.132	NA	0.430794	1.16719	-0.150971	-1.8865	0.111111	0.166667	0.111111	0.240842	0.0040512	0.332096	0.0346765
tr|C7G070|C7G070_DICDI	C7G070	DDB_G0295737	PAP/25A-associated domain-containing protein OS=Dictyostelium discoideum GN=DDB_G0295737 PE=4 SV=1	56.71	0.001998	2	tr|C7G070|C7G070_DICDI	2756.73	2668.4	2789.13	4928.27	2627.31	2449.45	5371.71	2437.23	2687.56	2371.03	2548.56	1929.1	2055.11	2588.91	2418.58	1571.6	1532.27	766.993	1899.94	1782.41	2016.22	2497	1818.55	2220.36	1540.04	3499.33	648.284	2687.56	2055.11	1899.94	NA	0.427889	0.517961	-0.531886	-0.537004	0	0	0	0.0102356	0.0143921	0.0297948	0.0705203
tr|P90529|P90529_DICDI	P90529	ifdA	IfdA (Fragment) OS=Dictyostelium discoideum GN=ifdA PE=2 SV=1	962.11	0	18	tr|P90529|P90529_DICDI	117054	117455	98135.6	94689.4	101917	103567	103395	94786.2	84649.1	94634.7	91604.8	95371.7	96026.6	102051	99792.6	89227.3	93143.1	111113	98736.3	103380	95719.5	114947	103279	108482	97513.8	97790.9	99256.2	101917	95371.7	99256.2	NA	0.161177	0.120867	-0.0412149	0.0191457	0.0611111	0.0222222	0.0388889	0.515538	0.92863	0.603858	0.95128
tr|P90532|P90532_DICDI	P90532	cdcD	Cell division cycle protein 48 OS=Dictyostelium discoideum GN=cdcD PE=2 SV=2	10888.9	0	118	tr|P90532|P90532_DICDI	5.30838e+07	5.34297e+07	5.03256e+07	6.69458e+07	5.49608e+07	5.66641e+07	1.04225e+08	8.67997e+07	8.65402e+07	5.04957e+07	5.4663e+07	5.34038e+07	5.61623e+07	5.37291e+07	5.47835e+07	7.33119e+07	6.37797e+07	6.43808e+07	4.57495e+07	4.39463e+07	4.32133e+07	4.5043e+07	4.48364e+07	4.53165e+07	5.07842e+07	5.00073e+07	4.7066e+07	5.66641e+07	5.47835e+07	4.53165e+07	NA	0.152571	0.205745	-0.0721119	-0.322401	0.0242601	0.0116448	0.0106744	0.0853144	0.00298419	0.14604	0.0283552
tr|Q1ZXB5|Q1ZXB5_DICDI	Q1ZXB5	DDB_G0291318	Uncharacterized protein OS=Dictyostelium discoideum GN=DDB_G0291318 PE=4 SV=1	78.87	0.00232829	2	tr|Q1ZXB5|Q1ZXB5_DICDI	5323.77	5314.31	4433.67	5404.43	3916.7	3805.81	4232.04	2479.68	2888.29	4524.26	4580.81	4487.65	3520.09	3327.49	3434.6	2631.75	2725.5	2178.29	3829.77	4992.55	4318.19	3787.45	3810.25	3180.36	1347.32	1892.11	2160.38	4232.04	3434.6	3787.45	NA	0.183257	0.261176	-0.234765	-0.390157	0	0	0	0.030955	0.0309503	0.0672885	0.108326
tr|Q1ZXE9|Q1ZXE9_DICDI	Q1ZXE9	hipA	I/LWEQ domain-containing protein OS=Dictyostelium discoideum GN=hipA PE=4 SV=1	47.43	0.0018797	2	tr|Q1ZXE9|Q1ZXE9_DICDI	163.588	180.427	297.022	467.033	119.919	150.727	304.479	244.377	192.788	156.551	232.425	116.889	465.831	435.046	349.067	653.053	1260	1147.18	193.563	232.312	124.394	172.223	386.101	212.564	388.643	419.016	649.673	192.788	435.046	232.312	NA	0.775028	0.673254	1.10086	0.364654	0.111111	0	0.166667	0.0398408	0.344595	0.0803649	0.487445
tr|Q1ZXL1|Q1ZXL1_DICDI	Q1ZXL1	DDB_G0275409	RNA-binding region RNP-1 domain-containing protein OS=Dictyostelium discoideum GN=DDB_G0275409 PE=4 SV=1	396.33	0	8	tr|Q1ZXL1|Q1ZXL1_DICDI	19239.6	21824	22867.9	19988.4	25231.5	25318.5	23196	34245.1	36682.4	26750.1	32703.6	33018.4	34228.1	29100.8	29550.7	26390.3	20087.8	23837.8	25371.8	23189.2	26675.5	29144.2	23765.8	33393.2	30381.9	26946.6	23606.8	23196	29100.8	26675.5	NA	0.315375	0.247111	0.222999	0.222194	0.0138889	0.0138889	0	0.327473	0.487135	0.422731	0.625405
tr|Q1ZXN5|Q1ZXN5_DICDI	Q1ZXN5	DDB_G0272476	Uncharacterized protein OS=Dictyostelium discoideum GN=DDB_G0272476 PE=4 SV=1	79.1	0.00233372	2	tr|Q1ZXN5|Q1ZXN5_DICDI	641.299	892.976	557.786	1681.83	1670.04	2508.56	601.411	1737.46	1588.03	1041.22	1010.51	1282.79	1971.38	1127.97	1756.5	3374.81	1449.34	3919.84	903.889	953.323	1019.08	2188.96	1416.96	2858.24	4707.81	3536.52	2280.68	1588.03	1449.34	2188.96	NA	0.850546	1.03819	0.229167	0.495149	0	0.0555556	0.0555556	0.109853	0.0337594	0.175764	0.112476
tr|Q1ZXN8|Q1ZXN8_DICDI	Q1ZXN8	DDB_G0272054	DUF1325 family protein OS=Dictyostelium discoideum GN=DDB_G0272054 PE=4 SV=1	53.3	0	1	tr|Q1ZXN8|Q1ZXN8_DICDI	184.977	419.082	517.369	34.4127	572.742	425.456	41.7995	612.641	745.705	669.403	1186.53	1273.78	946.6	835.129	614.826	571.297	418.819	626.228	592.772	472.344	832.443	553.422	517.169	772.678	1171.03	1284.65	940.888	425.456	669.403	772.678	NA	1.48337	1.51924	1.29985	0.860857	0	0	0	0.0165748	0.0148414	0.0425589	0.0715307
tr|Q23890|Q23890_DICDI	Q23890	NA	ORF425 OS=Dictyostelium discoideum PE=4 SV=1	683.24	0	16	tr|Q23890|Q23890_DICDI	147375	142606	141076	96873.4	97569	101927	68776.6	63123.5	72627.8	90601.3	92286.7	92109.4	70906	59385.8	59485.5	52733.3	51377.6	39796.2	116133	123250	111649	82767.3	78792.9	87566	28244.7	28283.4	24297.5	97569	59485.5	82767.3	NA	0.134327	0.319491	-0.627836	-0.337503	0	0.0123457	0	4.67779e-05	0.00637743	0.000868283	0.0461623
tr|Q23891|Q23891_DICDI	Q23891	NA	ORF1740 OS=Dictyostelium discoideum PE=4 SV=1	2046.92	0	48	tr|Q23891|Q23891_DICDI	281591	277382	269996	241245	183801	202978	156070	123868	144977	194379	193083	189267	141139	134108	125819	111507	105908	105065	237520	239993	225877	173814	163935	179187	56623.8	56651.3	59471.4	202978	134108	173814	NA	0.107393	0.31837	-0.512519	-0.257403	0.0348584	0.0392157	0.0217865	9.38443e-05	0.00756138	0.00123519	0.0485912
tr|Q54BI6|Q54BI6_DICDI	Q54BI6	DDB0192040	Uncharacterized protein OS=Dictyostelium discoideum GN=DDB0192040 PE=4 SV=1	68.26	0.0021645	2	tr|Q54BI6|Q54BI6_DICDI	180.292	686.479	330.453	2998.5	2105.48	3189.42	2432.72	1738.86	1260.73	305.898	249.223	1094.61	754.255	680.699	816.813	741.382	874.458	886.333	395.684	387.521	607.423	1287.6	1770.47	1143.02	504.007	227.717	332.435	1738.86	754.255	504.007	NA	1.19874	0.986808	-1.46178	-1.21956	0.0555556	0.0555556	0.0555556	0.0500057	0.0357642	0.0950027	0.11683
tr|B0G0Y7|B0G0Y7_DICDI	B0G0Y7	DDB_G0268646	Uncharacterized protein OS=Dictyostelium discoideum GN=DDB_G0268646 PE=4 SV=1	234.7	0	6	tr|B0G0Y7|B0G0Y7_DICDI	17842.3	17449.4	17844.4	20273.4	16415.5	17035.4	16191.3	16757.6	17634.2	30139.2	32470.2	31791.9	28111.7	29325.7	29117.9	37799.5	50804.1	45547.8	29445	28678	26715	33357	36360.1	33023.3	62271.9	61859.9	56497.7	17449.4	31791.9	33357	NA	0.258853	0.399245	0.837109	0.954951	0	0	0	1.25936e-05	7.88053e-05	0.000379745	0.00319569
tr|Q54BQ4|Q54BQ4_DICDI	Q54BQ4	DDB0191976	Uncharacterized protein OS=Dictyostelium discoideum GN=DDB0191976 PE=4 SV=1	449.88	0	9	tr|Q54BQ4|Q54BQ4_DICDI	32650.2	30453	20750.1	44733.6	18721.9	21256.7	54893.5	25243.2	23176.6	18933.4	20739.7	18535.9	17394.7	19458.5	18360.2	16042.4	19151	18289.8	27440.8	26464.4	23487.3	18048.8	24221.4	17413.6	15620.3	15603.3	23628.5	25243.2	18535.9	23487.3	NA	0.346489	0.406322	-0.398476	-0.250773	0.0462963	0.0555556	0.0277778	0.00841491	0.0804704	0.0260419	0.188889
tr|Q54BW3|Q54BW3_DICDI	Q54BW3	DDB0191909	Uncharacterized protein OS=Dictyostelium discoideum GN=DDB0191909 PE=4 SV=1	252.26	0	5	tr|Q54BW3|Q54BW3_DICDI	9655.88	8335.39	10579.4	8190.46	9203.64	9392.33	30136	24988.8	26780.8	8014.12	9928.76	7536.33	12776.1	9374.89	10600	25350.9	23224.6	21790.4	7810.75	7207.88	7674.53	6125.38	7803.48	7978.62	18653	17636	14690.7	9655.88	10600	7810.75	NA	0.259902	0.147001	-0.105627	-0.419144	0	0.0185185	0	0.783449	0.00352564	0.840635	0.0311741
tr|Q54BY8|Q54BY8_DICDI	Q54BY8	DDB0191881	Uncharacterized protein OS=Dictyostelium discoideum GN=DDB0191881 PE=4 SV=1	135.25	0	4	tr|Q54BY8|Q54BY8_DICDI	11754.5	11052.5	9522.2	6989.35	4889.64	4886.5	3983.69	2177.56	1369.64	9101.78	8158.39	8338.35	3721.7	4993.21	4236.23	2511.8	1764.57	2352.85	4070.33	5663.45	5725.74	2649.18	2787.26	2534.37	5181.78	3863.47	4341.93	4889.64	4236.23	4070.33	NA	0.387416	0.919246	-0.303396	-0.810882	0	0.0555556	0	0.136549	0.264349	0.209364	0.406903
tr|Q54C28|Q54C28_DICDI	Q54C28	DDB0191832	RuvB-like helicase OS=Dictyostelium discoideum GN=DDB0191832 PE=3 SV=1	137.15	0	3	tr|Q54C28|Q54C28_DICDI	1120.63	967.794	1035.92	2450.8	1765.42	1722.22	3285.66	3139.8	2437.73	1257.78	905.852	1153.11	1824.54	2115.69	1401.07	1798.61	2818.58	4669.54	795.854	861.013	573.133	1391.83	1325.39	2062.66	2843.39	2426.63	3343.98	1765.42	1798.61	1391.83	NA	0.37769	0.320367	-0.0954241	-0.371716	0.138889	0.277778	0.0833333	0.831046	0.0984386	0.878087	0.212801
tr|Q54C50|Q54C50_DICDI	Q54C50	DG1098	Developmental protein OS=Dictyostelium discoideum GN=DG1098 PE=4 SV=1	1509.43	0	32	tr|Q54C50|Q54C50_DICDI	52912.1	56786.9	57144.7	104352	86975.2	78105.7	220573	118602	134430	67802.2	60517.5	58889.8	80553.3	82626.7	87706.3	93807.7	61386	93523.4	52399.5	44277.1	48526.9	63476.4	49893	88236.8	84289	84344.9	101037	86975.2	80553.3	63476.4	NA	0.330222	0.29723	-0.0739947	-0.411972	0.0857143	0.114286	0.0730159	0.13935	0.0164381	0.213379	0.078264
tr|Q54C69|Q54C69_DICDI	Q54C69	DDB0191803	Uncharacterized protein OS=Dictyostelium discoideum GN=DDB0191803 PE=4 SV=1	389.59	0	9	tr|Q54C69|Q54C69_DICDI	106642	109626	119654	74615.3	70848.6	81129.4	49488.2	49093.8	55212	79119.4	83886	81945.3	62183.7	51100.1	50721.3	45716.7	45599.1	37230.8	100102	100703	98077.2	73051.8	72407.7	68481	26409.7	26114.7	24802.5	74615.3	51100.1	72407.7	NA	0.140919	0.278694	-0.430666	-0.24452	0.0222222	0	0	0.00146036	0.0282673	0.00740252	0.102284
tr|Q54CA5|Q54CA5_DICDI	Q54CA5	DDB0191770	Uncharacterized protein OS=Dictyostelium discoideum GN=DDB0191770 PE=4 SV=1	3101.38	0	63	tr|Q54CA5|Q54CA5_DICDI	495023	507628	571723	387536	405994	442795	258033	278335	353720	400447	414074	412435	328323	292178	277626	288960	244696	199248	469934	494631	517304	392418	381231	417859	121982	117524	114866	405994	292178	392418	NA	0.204658	0.360033	-0.305884	-0.090792	0.0175439	0.00584795	0.00584795	0.00738786	0.0420135	0.0237423	0.128501
tr|Q54CA8|Q54CA8_DICDI	Q54CA8	DDB0191767	Uncharacterized protein OS=Dictyostelium discoideum GN=DDB0191767 PE=3 SV=1	152.09	0	4	tr|Q54CA8|Q54CA8_DICDI	3100.15	4805.15	4465.6	4130.06	3993.33	4408.99	5870.92	5521.28	5002.82	3366.48	4232.9	4082.55	3415.03	3780.28	2690.77	6554.34	5640.77	2269.2	4834.35	5858.42	4990.28	4624.05	5194.88	5076.26	3668.59	3599.82	4776.79	4465.6	3780.28	4834.35	NA	0.249966	0.276812	-0.129386	0.162994	0.138889	0.25	0.111111	0.116153	0.750735	0.183649	0.824337
tr|Q54CB5|Q54CB5_DICDI	Q54CB5	DDB0191760	Uncharacterized protein OS=Dictyostelium discoideum GN=DDB0191760 PE=4 SV=1	159.72	0	4	tr|Q54CB5|Q54CB5_DICDI	8267.23	4179.7	3097.56	5495.23	2821.49	3092.76	8307.17	4682.58	3992.99	3988.2	3654.09	3578.52	2757.22	4100.86	3578.31	3582.6	3836.89	9922.75	2446.63	2978.4	2799.45	2498.36	2511.61	2079.86	3481.27	3528.85	4500.99	4179.7	3654.09	2799.45	NA	0.620686	0.384224	-0.193885	-0.488863	0	0	0	0.534603	0.0100332	0.623086	0.0595911
tr|Q54CB8|Q54CB8_DICDI	Q54CB8	DDB0191757	Uncharacterized protein OS=Dictyostelium discoideum GN=DDB0191757 PE=3 SV=1	127.26	0	3	tr|Q54CB8|Q54CB8_DICDI	4533.08	4276.27	3659.5	7688.82	5731.85	5782.44	3888.92	2626.47	1897.32	3088.61	3127.15	3293.45	3026.92	3382.63	3043.95	1183.69	1102.43	1341.26	1982.15	1912.94	1954.77	3436.12	2826.57	3027.5	1237.37	1543.96	1818.67	4276.27	3043.95	1954.77	NA	0.326636	0.338873	-0.760857	-1.01995	0	0	0	0.000361149	7.49305e-05	0.00284426	0.00319569
tr|Q54CD7|Q54CD7_DICDI	Q54CD7	DDB_G0293034	Uncharacterized protein OS=Dictyostelium discoideum GN=DDB_G0293034 PE=4 SV=1	83.7	0.00239808	2	tr|Q54CD7|Q54CD7_DICDI	750.339	558.307	660.1	1496.94	451.292	602.111	1357.79	678.527	887.701	471.727	553.635	305.673	350.312	736.258	484.145	509.768	220.108	848.697	686.848	697.717	607.889	878.794	876.33	1255.26	971.622	782.71	837.676	678.527	484.145	837.676	NA	0.618637	0.445221	-0.66959	-0.083682	0.166667	0.0555556	0.166667	0.0222229	0.605154	0.0520601	0.713087
tr|Q54CK4|Q54CK4_DICDI	Q54CK4	DDB0191671	Uncharacterized protein OS=Dictyostelium discoideum GN=DDB0191671 PE=4 SV=1	585.86	0	13	tr|Q54CK4|Q54CK4_DICDI	169164	157051	141587	177361	99325.3	102563	108501	62250.9	71139.2	96205.9	92274.8	92866.4	73289.4	65163.3	59778	50767.5	55581.5	40368.7	132538	143502	119559	86410.1	94368.4	78613.3	22427.1	25094.6	27633.7	108501	65163.3	86410.1	NA	0.226125	0.421882	-0.778825	-0.383666	0.0296296	0.0222222	0.00740741	5.00717e-05	0.00677114	0.00087887	0.0471175
tr|Q54CN1|Q54CN1_DICDI	Q54CN1	DDB0184592	Uncharacterized protein OS=Dictyostelium discoideum GN=DDB0184592 PE=4 SV=1	74.2	0.00227015	2	tr|Q54CN1|Q54CN1_DICDI	1495.98	958.491	1116.56	1368.22	668.99	523.744	2719.54	1543.79	1122.36	870.435	717.518	1115.11	707.723	1039.66	799.466	944.79	1160.66	1012.61	1215.58	1499.54	972.569	917.823	1193.69	1031.51	1387.68	1213.35	1666.27	1122.36	944.79	1213.35	NA	0.479038	0.463594	-0.411534	-0.199182	0.166667	0.111111	0.111111	0.158791	0.758446	0.238187	0.830477
tr|Q54CU2|Q54CU2_DICDI	Q54CU2	DDB0184531	Uncharacterized protein OS=Dictyostelium discoideum GN=DDB0184531 PE=4 SV=1	1248.56	0	20	tr|Q54CU2|Q54CU2_DICDI	1.14211e+06	1.10204e+06	1.01827e+06	829088	675615	736609	1.74149e+06	1.29546e+06	980207	970413	1.02232e+06	1.03704e+06	778940	699053	707638	718339	721505	517636	1.03081e+06	1.03023e+06	1.0144e+06	633901	580515	516171	1.27973e+06	1.337e+06	1.44608e+06	1.01827e+06	721505	1.03023e+06	NA	0.295284	0.250067	-0.108339	-0.14793	0	0.00716846	0	0.0374796	0.343609	0.0770559	0.486849
tr|Q54CU3|Q54CU3_DICDI	Q54CU3	DDB0215524	Uncharacterized protein OS=Dictyostelium discoideum GN=DDB0215524 PE=4 SV=1	162.98	0	3	tr|Q54CU3|Q54CU3_DICDI	46408.7	43516.9	33017.4	52044.9	33346.2	33676.8	78394.6	49178.7	37009.2	31090.6	32663.3	30743.4	30135.3	34398.8	33457.4	34257.3	43123.3	27139.1	41278.8	40427.1	37044.2	35954.6	38487.7	23699.5	14560.8	14580	19254.1	43516.9	32663.3	35954.6	NA	0.254722	0.472266	-0.413906	-0.506899	0	0	0	0.0136765	0.0341876	0.0365469	0.112934
tr|Q54CW1|Q54CW1_DICDI	Q54CW1	DDB0184511	Uncharacterized protein OS=Dictyostelium discoideum GN=DDB0184511 PE=4 SV=1	43.12	0.00456621	1	tr|Q54CW1|Q54CW1_DICDI	924.402	995.56	705.179	2032.07	905.353	906.812	2070.34	1254.77	811.937	1224.42	805.801	1118.8	1680.1	2261.76	1891	3305.49	4714.83	4249.99	642.129	1229.31	1003.39	1746.78	2600.67	1258.79	632.371	581.331	953.561	924.402	1891	1003.39	NA	0.666512	0.653944	0.674996	0.231958	0	0	0	0.00970824	0.847326	0.0289035	0.896093
tr|Q54D02|Q54D02_DICDI	Q54D02	DDB_G0292604	Uncharacterized protein OS=Dictyostelium discoideum GN=DDB_G0292604 PE=4 SV=1	94.2	0	2	tr|Q54D02|Q54D02_DICDI	3127.85	4302.55	3438.28	1881.61	17126.8	9304.74	291.767	13297.6	21457.5	6756.86	7494.17	8265.39	14866.8	27611.6	26408.4	30079.6	26370.7	16691.9	4504.2	4178.5	5838.5	11273.4	7539.69	9171.81	18635.4	12351.7	5885.57	4302.55	16691.9	7539.69	NA	2.42399	2.44748	1.11118	-0.0207585	0.222222	0.277778	0.166667	0.0159514	0.303248	0.0413191	0.448015
tr|Q54D03|Q54D03_DICDI	Q54D03	DDB0184469	Uncharacterized protein OS=Dictyostelium discoideum GN=DDB0184469 PE=4 SV=1	76.19	0.00229621	3	tr|Q54D03|Q54D03_DICDI	2609.71	2595.8	2403.24	2405.6	2782.55	2688.16	2236.15	2517.31	2490.73	2764.42	2563.9	3083.29	4448.04	4114.96	2982.58	2624.32	4316.84	3511.53	1600.68	1570.64	1001.52	1114.96	2021.55	1582.37	2441.49	2410.64	2192.81	2517.31	3083.29	1600.68	NA	0.222336	0.32431	0.359486	-0.705206	0.037037	0	0.037037	0.00670272	0.00599871	0.0222667	0.0447888
tr|Q54D77|Q54D77_DICDI	Q54D77	DDB0219754	Uncharacterized protein OS=Dictyostelium discoideum GN=DDB0219754 PE=4 SV=1	44.94	0.00370028	1	tr|Q54D77|Q54D77_DICDI	806.726	833.864	327.07	769.274	671.799	988.101	1759.61	1410.35	1208.91	369.894	527.169	570.867	569.64	266.1	244.503	621.858	1366.51	675.885	923.918	1210.28	631.619	922.64	1053.44	934.975	578.175	435.135	511.965	833.864	569.64	922.64	NA	0.672413	0.562955	-0.838862	0.195684	0.111111	0.222222	0	0.0108248	0.483485	0.0308231	0.623438
tr|Q54DB3|Q54DB3_DICDI	Q54DB3	DDB0184357	Uncharacterized protein OS=Dictyostelium discoideum GN=DDB0184357 PE=4 SV=1	1327.72	0	23	tr|Q54DB3|Q54DB3_DICDI	169891	161966	161026	188553	164078	173266	290564	240526	215950	168510	160962	163126	156013	151768	158712	171576	155010	168757	167319	160520	155100	183332	178376	173414	134616	137944	144884	173266	160962	160520	NA	0.181482	0.261948	-0.12657	-0.0405105	0.0617284	0.0740741	0.0411523	0.043378	0.111915	0.0858797	0.23212
tr|Q54DD1|Q54DD1_DICDI	Q54DD1	DDB0184335	Uncharacterized protein OS=Dictyostelium discoideum GN=DDB0184335 PE=4 SV=1	48.81	0.00190114	2	tr|Q54DD1|Q54DD1_DICDI	297.329	300.613	665.806	1355.87	290.805	333.061	3262.37	1301.17	954.202	283.097	331.009	310.607	342.266	472.852	427.146	586.755	1088.72	874.382	126.703	217.061	62.2653	94.1595	271.523	130.513	767.99	819.76	1225.39	665.806	427.146	217.061	NA	0.563885	0.757391	-0.126031	-1.23062	0	0.111111	0	0.130662	0.00739492	0.202449	0.0485912
tr|Q54DG6|Q54DG6_DICDI	Q54DG6	DDB0184302	Uncharacterized protein OS=Dictyostelium discoideum GN=DDB0184302 PE=4 SV=1	68.88	0.0021692	2	tr|Q54DG6|Q54DG6_DICDI	3613.58	3240.36	2071.65	3534.67	1199.22	1568.21	2074.88	280.857	600.083	1504.47	912.075	1074.89	1015.48	886.175	721.013	1228.42	734.473	848.777	624.129	1508.15	845.214	432.233	495.082	481.872	337.351	468.423	232.117	2071.65	912.075	481.872	NA	0.93088	1.03323	-0.946587	-1.37031	0	0.111111	0.111111	0.0520373	0.000752853	0.0980703	0.015006
tr|Q54DU2|Q54DU2_DICDI	Q54DU2	DG1003	Uncharacterized protein OS=Dictyostelium discoideum GN=DG1003 PE=4 SV=1	362.9	0	10	tr|Q54DU2|Q54DU2_DICDI	143704	132928	112800	192561	94534.7	91215.5	283019	129681	104644	101437	99894.7	97275.7	84779.3	88111.3	88728.2	87369.5	98407.4	70744.5	116324	111562	97382.2	89425.1	102275	78890	99621.2	101825	130553	129681	88728.2	101825	NA	0.306318	0.337804	-0.41217	-0.252808	0	0.0111111	0	0.0079943	0.0682037	0.0250701	0.172119
tr|Q54DX3|Q54DX3_DICDI	Q54DX3	DDB0231298	Endothelial monocyte-activating polypeptide II pro-EMAP II family protein OS=Dictyostelium discoideum GN=DDB0231298 PE=4 SV=1	131.34	0	4	tr|Q54DX3|Q54DX3_DICDI	14333.2	12452.7	9991.93	11031.9	6349.56	6358.84	14131.1	8503.9	7086.16	10449.8	11025.9	9877.06	6637.22	9101.77	8705.57	10335.5	13386.1	12760.7	8976.08	10437.8	8480.66	5987.05	8091.43	6689.22	10749.5	9642.75	14351.4	9991.93	10335.5	8976.08	NA	0.382077	0.442344	-0.0166813	-0.236587	0	0.0277778	0	0.699865	0.645604	0.767047	0.750817
tr|Q54DZ8|Q54DZ8_DICDI	Q54DZ8	DDB0184122	Uncharacterized protein OS=Dictyostelium discoideum GN=DDB0184122 PE=4 SV=1	123.02	0	3	tr|Q54DZ8|Q54DZ8_DICDI	2076.08	2354.22	2100.25	5464.92	2658.54	3068.15	7348.86	4173.18	4651.05	2575.89	2857.57	2556.21	3670.95	3495.59	3298.97	4882.46	4724.19	4422.83	3337.28	3111.5	4082.06	4298.89	5825.64	5177.03	3502.52	2617.02	2526.24	3068.15	3495.59	3502.52	NA	0.230128	0.523902	0.178921	0.402362	0	0	0	0.793912	0.694438	0.847223	0.787658
tr|Q54E42|Q54E42_DICDI	Q54E42	adprt3	Poly [ADP-ribose] polymerase OS=Dictyostelium discoideum GN=adprt3 PE=4 SV=1	83.86	0.00240385	3	tr|Q54E42|Q54E42_DICDI	3736.9	3802.82	3626.88	3511.34	2265.07	2066.89	3392.38	2850.41	5768.87	3315.99	3321.62	4310.69	3965.91	2732.13	2538.15	7076.48	5059.96	5460.62	3206.26	4746.26	5079.55	4587.71	2484.53	5990.33	1125.62	783.737	566.518	3511.34	3965.91	3206.26	NA	0.32781	0.798903	0.249189	0.13342	0.037037	0	0	0.0904275	0.324787	0.153453	0.470078
tr|Q54E45|Q54E45_DICDI	Q54E45	DDB0184078	Uncharacterized protein OS=Dictyostelium discoideum GN=DDB0184078 PE=4 SV=1	66.63	0.00213675	2	tr|Q54E45|Q54E45_DICDI	4262.61	3246.71	2601.94	10421.9	2804.48	3007.52	9272.84	3950.41	2840.7	2280.4	2337.35	1844.43	2247.25	3111.29	3344.06	3222.55	3802.45	3173.62	3974.78	3584.92	3457.09	4030.76	5466.38	3290.3	2884.4	2818.74	3424.35	3246.71	3111.29	3457.09	NA	0.450825	0.499605	-0.474104	0.129641	0	0	0	0.04575	0.486131	0.0888593	0.625405
tr|Q54EG7|Q54EG7_DICDI	Q54EG7	DDB0183949	Uncharacterized protein OS=Dictyostelium discoideum GN=DDB0183949 PE=4 SV=1	356.92	0	8	tr|Q54EG7|Q54EG7_DICDI	5894.71	3973.93	3452.6	11484.4	7931.65	10216.3	38722	27951.7	21731.6	4977.26	6076.41	4192.46	7199.08	6570.04	6923.38	20481.3	16261.7	19992.2	4352.79	4265.8	4830.66	7221.17	7533.03	6476.91	9647.2	8128.42	8300.82	10216.3	6923.38	7221.17	NA	0.379055	0.543146	-0.27172	-0.657496	0.125	0.305556	0.138889	0.0983098	0.0220551	0.163525	0.0894168
tr|Q54EL3|Q54EL3_DICDI	Q54EL3	DDB0219673	Uncharacterized protein OS=Dictyostelium discoideum GN=DDB0219673 PE=4 SV=1	63.55	0.00209864	2	tr|Q54EL3|Q54EL3_DICDI	5289.92	4951.01	3703.35	5570.45	1834.52	1791.97	5068.58	2137.2	2039.47	4117.03	3463.42	3179.4	2188.77	1549.45	1441.5	1687.2	1332.29	265.239	6194.47	6985.43	4884.48	2943.91	3021.96	2072.29	1231.66	1367.03	1799.73	3703.35	1687.2	2943.91	NA	0.429994	0.458667	-0.515526	0.209678	0	0.111111	0	0.0073799	0.49454	0.0237423	0.631659
tr|Q54EM7|Q54EM7_DICDI	Q54EM7	DDB0183896	Uncharacterized protein OS=Dictyostelium discoideum GN=DDB0183896 PE=4 SV=1	59.97	0.00205339	1	tr|Q54EM7|Q54EM7_DICDI	3867.94	3402.06	2683.3	5711.57	2332.29	2995.3	4948.84	3110.04	2003.9	3117.52	3024.82	3014.88	2654.23	1491.05	1346.27	1240.39	1171.5	234.901	3532.77	3487.84	3870.16	2088.4	2389.21	1771.76	859.941	752.577	1865.25	3110.04	1491.05	2088.4	NA	0.569534	0.571607	-1.10559	-0.130762	0	0	0	0.0050373	0.0499423	0.0186377	0.143599
tr|Q54EU4|Q54EU4_DICDI	Q54EU4	DDB0183825	Uncharacterized protein OS=Dictyostelium discoideum GN=DDB0183825 PE=4 SV=1	52.4	0.00195122	1	tr|Q54EU4|Q54EU4_DICDI	1077.47	778.224	1104.96	14.4941	1145.29	1341.11	163.581	1255.56	1131.38	1406.24	1331.22	1816.65	1800.25	1345.16	1510.13	824.881	685.879	786.659	552.752	865.119	614.241	1464.97	798.009	1511.43	1432.2	1279.09	926.14	1104.96	1345.16	926.14	NA	2.67622	2.58221	0.384194	0.0267946	0	0	0	0.134522	0.277966	0.207336	0.42179
tr|Q54EY3|Q54EY3_DICDI	Q54EY3	rsmL	Rab GTPase OS=Dictyostelium discoideum GN=rsmL PE=4 SV=1	59.87	0	2	tr|Q54EY3|Q54EY3_DICDI	1986.09	1298.51	1715.79	2710.08	2668.16	3152.08	3838.67	3742.39	3129.81	2550.07	2903.63	2265.76	3262.06	4073.13	3857.56	5214.97	4677.19	7054.9	2813.34	2435.89	3096.85	4220.16	4516.43	4411.06	4108.96	4024.99	4680.85	2710.08	3857.56	4108.96	NA	0.279014	0.192373	0.401125	0.580696	0	0	0	0.00123857	0.00148773	0.00659074	0.0226838
tr|Q54F09|Q54F09_DICDI	Q54F09	DDB0189295	Uncharacterized protein OS=Dictyostelium discoideum GN=DDB0189295 PE=4 SV=1	2217.92	0	54	tr|Q54F09|Q54F09_DICDI	473395	477486	493014	407753	360486	388895	286830	233511	282223	336830	353868	358037	272433	240990	242378	233454	210243	175218	420229	423272	409646	314129	340704	336071	95094.1	97215.7	94898.3	388895	242378	336071	NA	0.126685	0.368679	-0.491027	-0.267251	0.0288066	0.00617284	0.0144033	0.000228131	0.0121894	0.0020797	0.0651626
tr|Q54F16|Q54F16_DICDI	Q54F16	DDB0219654	Uncharacterized protein OS=Dictyostelium discoideum GN=DDB0219654 PE=3 SV=1	79.41	0.00233918	1	tr|Q54F16|Q54F16_DICDI	165.507	458.712	441.142	1498.03	50.4816	1772.47	2778.99	5573.49	5316.42	577.31	1432.7	168.439	1335.52	1544.85	2930.66	8292.79	10329	5688.75	1385.59	1441.06	701.007	2430.57	4346.97	1837.33	4374.1	6107.38	3985.18	1498.03	1544.85	2430.57	NA	1.87974	2.39367	0.890043	0.668186	0	0.222222	0	0.05494	0.0432852	0.102392	0.131101
tr|Q54F74|Q54F74_DICDI	Q54F74	DDB0230064	Sulfate adenylyltransferase OS=Dictyostelium discoideum GN=DDB0230064 PE=3 SV=1	794.01	0	17	tr|Q54F74|Q54F74_DICDI	15992.3	15432.7	6715.69	22495.5	10176.4	9759.77	13941.5	10867.7	10102.9	8066.12	11444.3	12009.8	10206.5	11195.6	10931.3	26052.5	24189.9	39511	13992.5	14667.9	12793	10738.4	14149.8	13715	79720.5	78940.8	79305.6	10867.7	11444.3	14149.8	NA	0.715868	0.959324	0.163546	0.490837	0.302469	0.17284	0.166667	0.371487	0.0443525	0.465745	0.133263
tr|Q54F95|Q54F95_DICDI	Q54F95	DDB0189200	Uncharacterized protein OS=Dictyostelium discoideum GN=DDB0189200 PE=4 SV=1	80.05	0.00235571	2	tr|Q54F95|Q54F95_DICDI	6386.49	6208.77	5956.12	6235.28	3674.01	4908.36	5505.82	3440.73	2928.18	6102.48	6671.94	6381.36	4082.84	3358.75	3709.23	1539.29	2567.08	1748.53	4343.09	4426.77	3893.74	3430.81	3025.09	3093.07	3945.28	3563.94	3917.4	5505.82	3709.23	3893.74	NA	0.326048	0.310832	-0.404119	-0.488053	0	0	0	0.040371	0.0269468	0.0810176	0.100795
tr|Q54FB8|Q54FB8_DICDI	Q54FB8	DDB0189178	Uncharacterized protein OS=Dictyostelium discoideum GN=DDB0189178 PE=4 SV=1	85.67	0.00241838	3	tr|Q54FB8|Q54FB8_DICDI	19357.6	17674.1	12552	29653.2	10968.3	11657.2	41219.8	16872.5	15709.4	12201.2	11783.4	11007	10506.1	10930.9	9914.26	12939.1	21256.6	13385.9	16822.5	16430.9	12885.2	7849.27	12452.5	8616.07	6300.69	5574.27	10032.4	16872.5	11783.4	10032.4	NA	0.398395	0.523637	-0.233642	-0.436117	0	0	0	0.0291461	0.0229314	0.0645496	0.0904113
tr|Q54FH4|Q54FH4_DICDI	Q54FH4	DDB0189117	Uncharacterized protein OS=Dictyostelium discoideum GN=DDB0189117 PE=4 SV=1	296.81	0	6	tr|Q54FH4|Q54FH4_DICDI	2977.62	3015.61	4170.04	6305.25	5013.45	5146.27	4106.01	4268.77	5568.29	5283.74	4503.85	5186.51	5870.57	5364.56	6393.94	7700.03	6172.47	8245.57	3459.1	2949.14	3539.83	4318.25	3952.27	6134.68	16142.1	13928	12792.7	4268.77	5870.57	4318.25	NA	0.221103	0.710317	0.532029	0.216234	0.0555556	0	0.0185185	0.00354157	0.132624	0.0141663	0.261249
tr|Q54FT2|Q54FT2_DICDI	Q54FT2	DDB0188987	Uncharacterized protein OS=Dictyostelium discoideum GN=DDB0188987 PE=4 SV=1	135.34	0	4	tr|Q54FT2|Q54FT2_DICDI	4607.68	4651.03	3647.13	6662.71	2599.34	2944.88	7542.63	3583.14	2270.39	5257.79	3846.1	4833.5	4573.47	5277.55	5128.56	10906.4	18090.8	15420.2	3845.82	4091.5	3019.16	3248.22	4389.52	3262.49	4138.41	4692.22	5659.24	3647.13	5257.79	4091.5	NA	0.906235	0.558741	0.532038	-0.184918	0.111111	0	0.0555556	0.0353659	0.996233	0.0746193	0.996233
tr|Q54FV3|Q54FV3_DICDI	Q54FV3	DDB0219580	Uncharacterized protein OS=Dictyostelium discoideum GN=DDB0219580 PE=4 SV=1	41.86	0.00451264	1	tr|Q54FV3|Q54FV3_DICDI	436.414	385.848	401.727	718.694	726.533	752.896	3723.16	1545.33	1775.11	123.31	241.086	365.089	507.841	461.595	411.072	797.13	601.014	166.1	442.521	553.582	277.193	826.271	531.778	695.489	824.298	845.86	1204.82	726.533	411.072	695.489	NA	0.536853	0.433109	-0.873059	-0.450205	0	0	0	0.0018101	0.102468	0.00866695	0.218018
sp|Q54GR3|Y8668_DICDI	Q54GR3	DDB_G0289955	Uncharacterized protein DDB_G0289955 OS=Dictyostelium discoideum GN=DDB_G0289955 PE=4 SV=1	215.08	0	4	sp|Q54GR3|Y8668_DICDI	2059.15	2067.19	1969.33	1550.62	1855.34	1624.15	4510.87	1789.5	1774.09	9934.31	10909.1	13825.1	14184.8	17765.1	15870.1	32186.4	26782.7	34477.7	3137.41	4574.7	3152.06	2831.91	2657.73	3097.44	28083.2	27798	23849.3	1855.34	15870.1	3152.06	NA	0.489708	1.09519	3.19344	0.931389	0.111111	0.0444444	0.0222222	1.86794e-08	0.00205979	3.66117e-06	0.0249088
tr|Q54G09|Q54G09_DICDI	Q54G09	DDB0188912	Uncharacterized protein OS=Dictyostelium discoideum GN=DDB0188912 PE=4 SV=1	39.43	0.00706714	1	tr|Q54G09|Q54G09_DICDI	111.742	196.02	178.376	177.822	156.767	128.411	205.079	153.113	123.664	140.213	74.8758	184.025	283.072	224.205	217.515	241.328	72.2428	281.434	256.758	76.3936	267.203	180.407	215.473	254.512	237.112	278.024	274.336	156.767	217.515	254.512	NA	0.471695	0.406239	0.327447	0.583017	0.444444	0.111111	0	0.59806	0.0959261	0.680193	0.211347
tr|Q54G31|Q54G31_DICDI	Q54G31	DDB0219564	Uncharacterized protein OS=Dictyostelium discoideum GN=DDB0219564 PE=4 SV=1	47.48	0.00188147	1	tr|Q54G31|Q54G31_DICDI	50.5179	88.8575	340.32	78.2514	434.109	315.075	15.1091	94.3421	151.976	210.649	141.077	337.619	384.51	475.571	479.808	309.34	153.461	314.916	160.895	152.141	186.127	270.08	299.751	471.454	687.307	544.102	599.466	94.3421	314.916	299.751	NA	1.45778	1.95469	0.7019	1.67125	0	0	0	0.00902827	0.022073	0.027364	0.0894168
tr|Q54G34|Q54G34_DICDI	Q54G34	DDB0219561	Uncharacterized protein OS=Dictyostelium discoideum GN=DDB0219561 PE=4 SV=1	54.78	0.00197628	1	tr|Q54G34|Q54G34_DICDI	901.244	597.712	1114.73	1748.61	844.058	646.668	1241.56	561.881	406.493	152.962	645.069	775.243	436.526	351.359	398.204	8.75545	911.866	191.348	782.022	926.74	953.327	1246.74	1576.25	817.216	1229.48	1350.97	1971.52	844.058	398.204	1229.48	NA	0.843662	0.762271	-1.08703	0.337693	0	0	0	0.0383859	0.0968899	0.0783711	0.211428
tr|Q54G50|Q54G50_DICDI	Q54G50	DDB0231512	Uncharacterized protein OS=Dictyostelium discoideum GN=DDB0231512 PE=4 SV=1	61.52	0.00206612	2	tr|Q54G50|Q54G50_DICDI	4857.17	4503.46	4304.54	6766.87	3049.73	3316	5478.85	2604.71	2700.48	3243.5	2150.65	2989.18	1626.66	1338.62	2113.9	852.656	3838.65	765.09	2746.2	2713.17	2480.69	2735.48	2498.66	2139.6	2459.76	2736.05	3669.48	4304.54	2113.9	2713.17	NA	0.697341	0.42987	-1.06626	-0.731054	0	0	0	0.00325672	0.0115744	0.0134154	0.0642052
tr|Q54G54|Q54G54_DICDI	Q54G54	DDB0188867	Uncharacterized protein OS=Dictyostelium discoideum GN=DDB0188867 PE=4 SV=1	771.49	0	15	tr|Q54G54|Q54G54_DICDI	141347	140723	154819	129555	114630	121586	79975	72697.6	88887.4	107340	109123	102526	105695	80298.6	80423.8	73227.7	78459.9	58553.4	122890	129222	116333	103508	97971.9	94376.5	27300.4	26046.5	26227.5	121586	80423.8	97971.9	NA	0.18031	0.383016	-0.397057	-0.365482	0.0292398	0.0292398	0.00584795	0.00368762	0.00751728	0.0146015	0.0485912
sp|Q54J08|ACAC_DICDI	Q54J08	accA	Acetyl-CoA carboxylase OS=Dictyostelium discoideum GN=accA PE=3 SV=1	612.06	0	17	sp|Q54J08|ACAC_DICDI	10976.6	11035.2	10232.5	22260.1	12703.8	13259	17645	12278.8	10377.5	11108.5	11207.3	12282.5	15868.7	17561.4	18012.9	18353.2	15882.7	21907.4	14358.1	14280.2	18195.6	24244.4	24648.8	32390.6	33420.6	25948.2	25747.7	12278.8	15882.7	24648.8	NA	0.315554	0.275753	0.263452	0.921476	0.130719	0.0457516	0.0326797	0.116186	0.000353106	0.183649	0.00922785
tr|Q54G88|Q54G88_DICDI	Q54G88	DDB0188832	Uncharacterized protein OS=Dictyostelium discoideum GN=DDB0188832 PE=4 SV=1	263.61	0	8	tr|Q54G88|Q54G88_DICDI	20664.4	22138.7	21427.1	17035.6	19119.1	20060.5	14015.9	13786.1	13172.8	19709.2	18767.6	18005.9	18347.6	18501	17885.4	12107.7	16921.6	13840.4	17509.5	20902.7	17269.6	16944	19031.5	16099.8	12069.8	11493.2	15684.8	19119.1	18005.9	16944	NA	0.133415	0.137619	-0.0682829	-0.215673	0	0	0	0.542616	0.260947	0.626834	0.402721
tr|Q54GH8|Q54GH8_DICDI	Q54GH8	DDB0188747	Uncharacterized protein OS=Dictyostelium discoideum GN=DDB0188747 PE=4 SV=1	65.25	0.00211864	2	tr|Q54GH8|Q54GH8_DICDI	12386.8	10798.6	12595.2	4476.49	10705.6	10105.1	5412.2	7904.88	8001.32	9574.66	11152	11190.8	8191.8	9506.33	8987.16	6617.68	5980.86	7116.95	8878.67	9917.02	9876.12	8762.35	8180.63	8078.73	8861.35	8505.75	8666.09	10105.1	8987.16	8762.35	NA	0.328543	0.400849	-0.169152	-0.122859	0	0	0	0.84509	0.885083	0.888932	0.924385
tr|Q54GL1|Q54GL1_DICDI	Q54GL1	DDB0188719	Uncharacterized protein OS=Dictyostelium discoideum GN=DDB0188719 PE=4 SV=1	45.64	0.00185529	1	tr|Q54GL1|Q54GL1_DICDI	353.366	443.472	422.748	203.45	723.649	455.643	952.295	430.898	454.582	187.614	375.633	205.85	671.511	776.157	1055.58	703.798	1106.47	1386.36	110.136	94.1659	54.4519	524.544	205.576	497.781	871.627	905.958	1230.89	443.472	703.798	497.781	NA	0.687619	0.913841	0.101058	-0.127698	0	0	0	0.283303	0.303723	0.376456	0.448154
tr|Q54GL5|Q54GL5_DICDI	Q54GL5	DDB0188715	Sortilin OS=Dictyostelium discoideum GN=DDB0188715 PE=4 SV=1	71.8	0.00222717	2	tr|Q54GL5|Q54GL5_DICDI	689.651	1238.5	964.209	1163.95	1830.49	1427.27	2985.69	3248.89	2313.86	1119.71	1008.06	1295.41	1798.11	1770.45	2061.08	1593.29	2487.91	3586.13	1008.95	1025.06	1071.09	1847.22	1680.58	1797.41	2795.68	3148.07	3985.69	1427.27	1770.45	1797.41	NA	0.346854	0.270898	0.425995	0.151666	0	0	0	0.453141	0.171646	0.542661	0.308721
[truncated: 356 more rows]
[truncated: 20 more columns]

## Sheet: InterAct 24h
proteinName	ac	geneName	proteinDescription	idScore	idQValue	nbPeptides	allAccessions	001_IP-AP_A19	002_IP-AP_A19	003_IP-AP_A19	004_IP-AP_A19	005_IP-AP_A19	006_IP-AP_A19	007_IP-AP_A19	008_IP-AP_A19	009_IP-AP_A19	010_IP-AP_A19	011_IP-AP_A19	012_IP-AP_A19	013_IP-AP_A19	014_IP-AP_A19	015_IP-AP_A19	016_IP-AP_A19	017_IP-AP_A19	018_IP-AP_A19	019_IP-AP_A19	020_IP-AP_A19	021_IP-AP_A19	022_IP-AP_A19	023_IP-AP_A19	024_IP-AP_A19	025_IP-AP_A19	026_IP-AP_A19	027_IP-AP_A19	medianInt_corA-KO-CorA-24h	medianInt_corA-KO-FLAG-CorAdCC-24h	medianInt_corA-KO-FLAG-CorA-24h	medianInt_corA-KO-CorA-48h	medianInt_corA-KO-FLAG-CorAdCC-48h	medianInt_corA-KO-FLAG-CorA-48h	medianInt_corA-KO-CorA-110h	medianInt_corA-KO-FLAG-CorAdCC-110h	medianInt_corA-KO-FLAG-CorA-110h	cv_corA-KO-CorA-24h	cv_corA-KO-FLAG-CorAdCC-24h	cv_corA-KO-FLAG-CorA-24h	cv_corA-KO-CorA-48h	cv_corA-KO-FLAG-CorAdCC-48h	cv_corA-KO-FLAG-CorA-48h
[truncated: 1,176 more rows]
[truncated: 38 more columns]

[truncated: 2 more sheets: InterAct 48h, InterAct 110h]
